# Supplementary material for: Convolutional neural network model to predict causal risk factors that share complex regulatory features
Source: Nucleic Acids Res. 2019 Oct 10;47(22):e146. doi: 10.1093/nar/gkz868 (PMC6902027; doi:10.1093/nar/gkz868)
Supplement: gkz868_Supplemental_Files [file gkz868_supplemental_files.zip]

Archive with 2 entries (2 files):
- Supplementary Data Final.pdf
- Supplementary Tables Final.xlsx
