# Supplementary material for: Convolutional neural network model to predict causal risk factors that share complex regulatory features
Source: Nucleic Acids Res. 2019 Oct 10;47(22):e146. doi: 10.1093/nar/gkz868 (PMC6902027; doi:10.1093/nar/gkz868)
Supplement: gkz868_Supplemental_Files [file gkz868_supplemental_files.zip › Supplementary Tables Final.xlsx]

## Sheet: Supplementary Table 1
Supplementary Table 1. GWAS cohort size and number of associated loci
	GWAS cohort size
	ADHD	ASD	BPD	MDD	SCZ	RA	SLE	CD	UC
Case	2787	4949	6990	9227	9379	29880	7219	16619	13449
Control	2635	5314	4820	7383	7736	73758	15991	31766	31766
	Number of associations
Disease	ADHD	ASD	BPD	MDD	SCZ	RA	SLE	CD	UC
Significant tag SNPs (P < 5x10-4)	642	943	1424	832	601	435	849	431	383

## Sheet: Supplementary Table 2
Supplementary Table 2. Number of chromosomal blocks used for training and resulting in positive calls
		Number of association blocks
		ADHD	ASD	BPD	MDD	SCZ	RA	SLE	CD	UC
Training set (chr 1-10)		227	253	292	267	384	303	550	271	233
Validation set (chr 15-22)		67	84	113	87	129	73	166	98	97
Test set (chr 11-14)		46	54	69	51	88	59	133	62	53
Total number		340	391	474	405	601	435	849	431	383
At least one positive call		285	333	430	347	536	415	826	419	378
Positive call for the lead SNP		164	174	233	196	273	297	615	292	303

## Sheet: Supplementary Table 3 - ADHD
Supplementary Table 3. Positive calls for ADHD
Chrom	Position	rsID	Lead SNP	Association P	Prediction score
chr17	37835355	rs147180766	chr17:37835355	5.58701e-12	1
chr1	154395638	rs73026642	chr1:154395638	3.69711e-10	1
chr1	154399353	rs78186112	chr1:154395638	3.69711e-10	1
chr1	154400521	rs73014267	chr1:154395638	3.69711e-10	1
chr1	154400893	rs73014271	chr1:154395638	3.69711e-10	1
chr1	154401093	rs58281895	chr1:154395638	3.69711e-10	1
chr1	154401796	rs2229237	chr1:154395638	3.69711e-10	1
chr1	154403414	rs73014279	chr1:154395638	3.69711e-10	1
chr1	154404848	rs80065028	chr1:154395638	3.69711e-10	1
chr1	154419133	rs11265614	chr1:154395638	3.69711e-10	1
chr1	154434642	rs35938325	chr1:154395638	3.69711e-10	1
chr1	154440062	rs73016210	chr1:154395638	3.69711e-10	1
chr1	154440604	rs41308415	chr1:154395638	3.69711e-10	1
chr11	64510250	rs116796696	chr11:64510250	1.05719e-09	1
chr19	13108536	rs116857070	chr19:13086006	1.8223e-09	1
chr19	49590555	rs78011121	chr19:49590555	1.92016e-09	1
chr2	12936911	rs111290813	chr2:12980335	3.73662e-09	1
chr1	154439338	rs41310931	chr1:154395638	3.98507e-09	1
chr3	115231014	rs76978687	chr3:115226107	8.23365e-09	1
chr3	115231887	rs77400064	chr3:115226107	8.23365e-09	1
chr3	115237279	rs78728713	chr3:115226107	8.23365e-09	1
chr8	94999716	rs78865830	chr8:94995894	2.52447e-08	1
chr19	17185032	rs116850120	chr19:17194794	3.23801e-08	1
chr19	17186940	rs117886237	chr19:17194794	3.23801e-08	1
chr1	181118628	rs72711714	chr1:181118628	5.14848e-08	1
chr1	181117144	rs11799652	chr1:181118628	1.00384e-07	1
chr1	181117187	rs11799657	chr1:181118628	1.00384e-07	1
chr1	181117297	rs11802839	chr1:181118628	1.00384e-07	1
chr1	181117324	rs11802849	chr1:181118628	1.00384e-07	1
chr1	181117636	rs72711710	chr1:181118628	1.00384e-07	1
chr1	181117885	rs72711711	chr1:181118628	1.00384e-07	1
chr1	181118007	rs72711712	chr1:181118628	1.00384e-07	1
chr1	181118212	rs72711713	chr1:181118628	1.00384e-07	1
chr1	181118639	rs12066546	chr1:181118628	1.00384e-07	1
chr1	181118692	rs12066554	chr1:181118628	1.00384e-07	1
chr1	181118721	rs12061088	chr1:181118628	1.00384e-07	1
chr1	181119410	rs3904752	chr1:181118628	1.00384e-07	1
chr1	181119451	rs6678030	chr1:181118628	1.00384e-07	1
chr1	181119609	rs6675473	chr1:181118628	1.00384e-07	1
chr1	181120054	rs55983744	chr1:181118628	1.00384e-07	1
chr1	181120126	rs10494537	chr1:181118628	1.00384e-07	1
chr1	181120247	rs56319231	chr1:181118628	1.00384e-07	1
chr1	181120310	rs55672153	chr1:181118628	1.00384e-07	1
chr1	181120414	rs4651088	chr1:181118628	1.00384e-07	1
chr1	181120417	rs4652568	chr1:181118628	1.00384e-07	1
chr1	181120440	rs4652569	chr1:181118628	1.00384e-07	1
chr1	181120495	rs4651089	chr1:181118628	1.00384e-07	1
chr1	181121408	rs4652570	chr1:181118628	1.00384e-07	1
chr1	181122245	rs67284685	chr1:181118628	1.00384e-07	1
chr1	181122350	rs72711724	chr1:181118628	1.00384e-07	1
chr19	13112137	rs74551279	chr19:13086006	3.01137e-07	1
chr19	13112568	rs76165343	chr19:13086006	3.01137e-07	1
chr19	13112857	rs117629240	chr19:13086006	3.01137e-07	1
chr19	13112897	rs113753492	chr19:13086006	3.01137e-07	1
chr19	13112948	rs78636223	chr19:13086006	3.01137e-07	1
chr3	187455027	rs144430187	chr3:187455027	5.46636e-07	1
chr4	8227848	rs73798675	chr4:8226387	9.3807e-07	1
chr19	13107828	rs73925240	chr19:13086006	9.52007e-07	1
chr6	37723519	rs77197995	chr6:37727648	1.09331e-06	1
chr6	37723742	rs115095957	chr6:37727648	1.09331e-06	1
chr6	37729108	rs77011928	chr6:37727648	1.09331e-06	1
chr6	37729206	rs77953170	chr6:37727648	1.09331e-06	1
chr6	37730895	rs942387	chr6:37727648	1.09331e-06	1
chr6	37731493	rs912453	chr6:37727648	1.09331e-06	1
chr6	37732600	rs58882518	chr6:37727648	1.09331e-06	1
chr4	103265826	rs138575905	chr4:103138211	1.10197e-06	1
chr20	47962702	rs3859594	chr20:47962702	1.18562e-06	1
chr4	10104769	rs79813373	chr4:10104769	1.54794e-06	1
chr19	17223695	rs115908575	chr19:17194794	1.59101e-06	1
chr3	68106768	rs73108704	chr3:68230378	2.60656e-06	1
chr4	10102669	rs73212861	chr4:10104769	3.07995e-06	1
chr2	174017040	rs80286957	chr2:174017040	4.05354e-06	1
chr6	21668594	rs116697959	chr6:21653258	5.51304e-06	1
chr6	21665363	rs78870816	chr6:21653258	6.5785e-06	1
chr6	21665766	rs113989215	chr6:21653258	6.5785e-06	1
chr1	25888633	rs77050091	chr1:25897631	9.17463e-06	1
chr1	25889395	rs115553726	chr1:25897631	9.17463e-06	1
chr1	36929096	rs61772393	chr1:36928350	1.03934e-05	1
chr1	9099727	rs769897	chr1:9087728	1.06639e-05	1
chr5	76943072	rs76272064	chr5:76943072	1.18102e-05	1
chr6	21669629	rs76934110	chr6:21653258	1.52091e-05	1
chr7	20022789	rs10280414	chr7:20291018	1.55312e-05	1
chr1	26027367	rs146713535	chr1:25897631	1.64999e-05	1
chr10	63803472	rs12357548	chr10:63803472	1.81036e-05	1
chr6	21666345	rs80264536	chr6:21653258	1.86097e-05	1
chr6	21666427	rs76062205	chr6:21653258	1.86097e-05	1
chr10	63805617	rs4948496	chr10:63803472	1.8973e-05	1
chr2	54825711	rs115511782	chr2:54967550	2.21595e-05	1
chr10	63819903	rs10761604	chr10:63803472	2.69748e-05	1
chr5	76925769	rs112520881	chr5:76943072	3.29984e-05	1
chr5	76932186	rs74374173	chr5:76943072	3.29984e-05	1
chr5	76938218	rs76026573	chr5:76943072	3.29984e-05	1
chr6	140247792	rs35040417	chr6:140202191	3.31393e-05	1
chr6	140301061	rs71562528	chr6:140202191	3.31393e-05	1
chr9	112910849	rs77871037	chr9:113344931	3.38816e-05	1
chr3	126075802	rs191183956	chr3:126075802	3.57251e-05	1
chr1	204117104	rs114654555	chr1:204117104	3.88432e-05	1
chr12	54425557	rs12578935	chr12:54419621	3.99743e-05	1
chr12	54425558	rs79009142	chr12:54419621	3.99743e-05	1
chr12	54431237	rs75189007	chr12:54419621	3.99743e-05	1
chr12	54432809	rs76686888	chr12:54419621	3.99743e-05	1
chr12	54436656	rs17106472	chr12:54419621	3.99743e-05	1
chr12	54442915	rs76228738	chr12:54419621	3.99743e-05	1
chr5	76916731	rs4133691	chr5:76943072	4.23822e-05	1
chr6	37787288	rs73730817	chr6:37727648	4.47918e-05	1
chr1	14087161	rs76782694	chr1:14087161	5.76598e-05	1
chr1	14090396	rs77479053	chr1:14087161	5.76598e-05	1
chr2	54552972	rs76446291	chr2:54967550	5.87655e-05	1
chr2	12964428	rs10186351	chr2:12980335	6.16121e-05	1
chr2	54936322	rs118108118	chr2:54967550	6.19797e-05	1
chr6	37836654	rs77913865	chr6:37727648	6.21551e-05	1
chr20	4223373	rs61759838	chr20:4223373	6.34746e-05	1
chr19	46931842	rs116526845	chr19:46762222	6.37336e-05	1
chr15	78324597	rs77345637	chr15:77850759	6.77751e-05	1
chr3	128326290	rs79275959	chr3:128324638	6.96647e-05	1
chr3	128326502	rs114455327	chr3:128324638	6.96647e-05	1
chr3	128336053	rs115999003	chr3:128324638	6.96647e-05	1
chr3	128369139	rs116129937	chr3:128324638	6.96647e-05	1
chr3	128373260	rs139901838	chr3:128324638	6.96647e-05	1
chr2	12984962	rs12468536	chr2:12980335	7.04449e-05	1
chr17	38085180	rs182433475	chr17:37835355	7.34295e-05	1
chr3	6591561	rs146068408	chr3:6366005	7.67013e-05	1
chr7	14512986	rs12674261	chr7:14617904	8.15825e-05	1
chr6	21663541	rs116300170	chr6:21653258	8.68848e-05	1
chr19	34110007	rs118161314	chr19:34095917	8.75349e-05	1
chr19	34113839	rs142428058	chr19:34095917	8.75349e-05	1
chr20	62710773	rs185091700	chr20:62703020	8.78925e-05	1
chr11	126297609	rs11220490	chr11:126275402	9.21896e-05	1
chr2	234626199	rs3806591	chr2:234616571	9.25092e-05	1
chr3	4807994	rs112143759	chr3:4808675	0.000100094	1
chr7	32358935	rs73089957	chr7:32357191	0.000102163	1
chr1	204161947	rs12998	chr1:204117104	0.000106399	1
chr11	3145545	rs79283749	chr11:3479453	0.000107026	1
chr3	5064085	rs78440253	chr3:4808675	0.000109963	1
chr1	27755260	rs146008584	chr1:27751891	0.000110243	1
chr1	27761835	rs146275279	chr1:27751891	0.000110243	1
chr1	27804707	rs188906736	chr1:27751891	0.000110243	1
chr1	27872136	rs146443200	chr1:27751891	0.000110243	1
chr13	98089135	rs184964974	chr13:98091328	0.000117307	1
chr3	187458152	rs146217395	chr3:187455027	0.000120942	1
chr1	174970505	rs7537508	chr1:174984826	0.000121923	1
chr5	76940897	rs113394713	chr5:76943072	0.000124254	1
chr12	106979769	rs138325742	chr12:107047010	0.000132898	1
chr19	17224355	rs12185526	chr19:17194794	0.000135759	1
chr6	39052787	rs150058270	chr6:39052787	0.000137832	1
chr14	68762741	rs117937536	chr14:69226601	0.00013973	1
chr2	176046167	rs41270205	chr2:176047696	0.000143786	1
chr2	176046408	rs2217675	chr2:176047696	0.000143786	1
chr2	176046653	rs2195995	chr2:176047696	0.000143786	1
chr2	176047018	rs76276617	chr2:176047696	0.000143786	1
chr6	141266260	rs79087386	chr6:141291504	0.000143957	1
chr1	44252259	rs77829827	chr1:44033365	0.000144499	1
chr7	4723153	rs61707771	chr7:4575849	0.00015451	1
chr1	27816432	rs79910937	chr1:27751891	0.00016394	1
chr6	21679601	rs78971333	chr6:21653258	0.000164079	1
chr6	21679606	rs74492370	chr6:21653258	0.000164079	1
chr3	105684571	rs58999889	chr3:105803076	0.000165195	1
chr1	67944943	rs4655715	chr1:67955892	0.000169057	1
chr6	117585594	rs72959438	chr6:117580570	0.000179596	1
chr12	120730914	rs79184089	chr12:120738605	0.000182236	1
chr14	69161331	rs12437105	chr14:69226601	0.000186809	1
chr2	176033499	rs79615599	chr2:176047696	0.000195207	1
chr10	114553222	rs75694960	chr10:114910912	0.000196264	1
chr16	86766918	rs413949	chr16:86752177	0.00019705	1
chr8	103819681	rs10108226	chr8:103819681	0.000197265	1
chr11	71158841	rs3750997	chr11:70935261	0.000199693	1
chr1	154407419	rs7518199	chr1:154395638	0.000207141	1
chr6	88877584	rs76129770	chr6:88877584	0.000211413	1
chr1	14092902	rs1406416	chr1:14087161	0.000212877	1
chr22	19929519	rs45454096	chr22:19925166	0.000214626	1
chr22	19930810	rs45616631	chr22:19925166	0.000214626	1
chr10	112186148	rs11195128	chr10:112185596	0.00021908	1
chr1	26199334	rs76813300	chr1:25897631	0.000224354	1
chr7	32336747	rs73089940	chr7:32357191	0.00022718	1
chr7	32340280	rs55821175	chr7:32357191	0.00022718	1
chr1	174959454	rs72717677	chr1:174984826	0.000232732	1
chr1	27754056	rs2236034	chr1:27751891	0.000234808	1
chr1	27758056	rs17162627	chr1:27751891	0.000234808	1
chr1	27760257	rs12023037	chr1:27751891	0.000234808	1
chr1	27798699	rs150448477	chr1:27751891	0.000234808	1
chr1	27800685	rs74592538	chr1:27751891	0.000234808	1
chr17	30169653	rs73278050	chr17:30150283	0.000238726	1
chr2	20349026	rs16987411	chr2:20394848	0.000239945	1
chr3	195620435	rs77456141	chr3:195620435	0.000242366	1
chr3	195621286	rs57820533	chr3:195620435	0.000242366	1
chr3	195623648	rs78539539	chr3:195620435	0.000242366	1
chr3	195631099	rs79057146	chr3:195620435	0.000242366	1
chr3	195635009	rs73087353	chr3:195620435	0.000242366	1
chr6	28414166	rs2859367	chr6:28404353	0.00025043	1
chr2	231075008	rs41552220	chr2:230980160	0.000256334	1
chr1	9122198	rs17033196	chr1:9087728	0.000257269	1
chr1	9122232	rs17033199	chr1:9087728	0.000257269	1
chr6	118775139	rs75537563	chr6:118921529	0.000258545	1
chr15	91429237	rs6496735	chr15:91420973	0.00026233	1
chr12	29915778	rs16934870	chr12:29940711	0.000267422	1
chr7	24064983	rs116996454	chr7:24056674	0.000268681	1
chr1	44480092	rs143273134	chr1:44033365	0.000283879	1
chr2	43309247	rs72866952	chr2:42874604	0.000285654	1
chr11	71161063	rs7928249	chr11:70935261	0.000292593	1
chr17	37794033	rs72827174	chr17:37835355	0.000294707	1
chr1	208198625	rs76191691	chr1:208214833	0.000303318	1
chr2	162270728	rs1559629	chr2:162252619	0.000303568	1
chr1	208204919	rs138753762	chr1:208214833	0.000304558	1
chr3	170303195	rs144096108	chr3:170240518	0.000306264	1
chr1	20753612	rs115924816	chr1:20902658	0.000307138	1
chr15	91426816	rs79865852	chr15:91420973	0.000310066	1
chr3	105925656	rs115501760	chr3:105803076	0.000311725	1
chr20	44747086	rs745307	chr20:44747086	0.000316986	1
chr1	154414296	rs6664201	chr1:154395638	0.000320654	1
chr8	103819244	rs141984439	chr8:103819681	0.000329281	1
chr8	103822062	rs117236286	chr8:103819681	0.000329281	1
chr2	31208590	rs148927034	chr2:31454254	0.000333522	1
chr6	144389321	rs146819954	chr6:144389809	0.000347414	1
chr6	144415007	rs142653449	chr6:144389809	0.000347414	1
chr13	52162010	rs9535713	chr13:52223711	0.000351198	1
chr15	91428955	rs1894400	chr15:91420973	0.000354095	1
chr1	154411419	rs4845622	chr1:154395638	0.000356185	1
chr1	62753383	rs2765255	chr1:62795666	0.000357924	1
chr1	154395839	rs6684439	chr1:154395638	0.000362623	1
chr10	65022766	rs80151542	chr10:65022766	0.00036382	1
chr6	39082942	rs112901579	chr6:39052787	0.000373981	1
chr11	71165625	rs7944926	chr11:70935261	0.000381515	1
chr17	30227653	rs73280117	chr17:30150283	0.000383821	1
chr11	133658593	rs77828662	chr11:133658593	0.000387798	1
chr19	34113183	rs191155315	chr19:34095917	0.0004092	1
chr1	49758135	rs149533183	chr1:49833130	0.000417535	1
chr3	13314866	rs140555634	chr3:13335412	0.00042761	1
chr20	62713852	rs78388920	chr20:62703020	0.000428141	1
chr20	55129965	rs117327473	chr20:54979492	0.000430317	1
chr11	71164544	rs12791871	chr11:70935261	0.000434976	1
chr19	17201520	rs11671858	chr19:17194794	0.000436447	1
chr1	62746646	rs10889316	chr1:62795666	0.000444761	1
chr3	195613020	rs12106975	chr3:195620435	0.000449051	1
chr16	5007711	rs139884927	chr16:4778093	0.000454675	1
chr16	5008079	rs145484783	chr16:4778093	0.000454675	1
chr1	67945184	rs10789233	chr1:67955892	0.000455413	1
chr1	23142380	rs111707303	chr1:23022477	0.000468113	1
chr15	91411656	rs4932178	chr15:91420973	0.000469071	1
chr8	687309	rs147197634	chr8:687309	0.000473687	1
chr2	122757134	rs80104839	chr2:123195277	0.000483245	1
chr6	159084805	rs117939758	chr6:158951075	0.000484262	1
chr8	103819237	rs10107743	chr8:103819681	0.000490363	1
chr10	116761441	rs150895867	chr10:117083357	0.000498858	1
chr3	56326002	rs138154856	chr3:56326002	1.77831e-07	1
chr19	17223436	rs114053909	chr19:17194794	1.59101e-06	1
chr12	54419621	rs10876527	chr12:54419621	3.99743e-05	1
chr12	54432876	rs78411963	chr12:54419621	3.99743e-05	1
chr1	204181317	rs72749759	chr1:204117104	4.24703e-05	1
chr2	173924700	rs190211448	chr2:174017040	5.61174e-05	1
chr3	128367289	rs114659720	chr3:128324638	6.96647e-05	1
chr3	4807927	rs112026814	chr3:4808675	0.000100094	1
chr2	66983383	rs75955150	chr2:66999896	0.000130026	1
chr5	179775121	rs141000491	chr5:179772985	0.000205875	1
chr19	34116250	rs113664468	chr19:34095917	0.000207708	1
chr3	195630136	rs111476474	chr3:195620435	0.000242366	1
chr6	158941011	rs1866896	chr6:158951075	0.000322529	1
chr1	14021986	rs114228631	chr1:14087161	0.000395564	1
chr1	154415777	rs4845623	chr1:154395638	0.000397898	1
chr3	4807905	rs113796051	chr3:4808675	0.000100094	1
chr2	231074321	rs112228854	chr2:230980160	0.000256334	1
chr1	204266633	rs77474076	chr1:204117104	0.000422241	1
chr7	20308751	rs74488915	chr7:20291018	2.61364e-07	1
chr11	3145886	rs115988986	chr11:3479453	0.000107026	1
chr5	112077681	rs7706623	chr5:112086874	0.000213463	1
chr6	158902343	rs117199048	chr6:158951075	0.000216451	1
chr19	48119266	rs112588716	chr19:48187620	0.000484766	1
chr10	11115774	rs76018988	chr10:11086358	1.74162e-06	1
chr2	181934630	rs113920408	chr2:181969525	2.097e-05	1
chr18	60850820	rs78650525	chr18:60858069	0.000124602	1
chr5	88181842	rs3909444	chr5:88616928	0.000186444	1
chr15	91429519	rs7402461	chr15:91420973	0.00026233	1
chr1	154412080	rs59502179	chr1:154395638	3.69711e-10	1
chr15	77843521	rs74942300	chr15:77850759	0.000302744	1
chr8	103810136	rs80171788	chr8:103819681	0.000329281	1
chr4	8226387	rs73798673	chr4:8226387	9.3807e-07	1
chr12	54437392	rs11170790	chr12:54419621	3.99743e-05	1
chr2	173519734	rs62169300	chr2:174017040	3.19247e-05	1
chr2	181934506	rs77719748	chr2:181969525	2.097e-05	1
chr5	14835403	rs76164643	chr5:14741358	0.000292727	1
chr12	54445461	rs11170791	chr12:54419621	3.99743e-05	1
chr15	77846785	rs76959192	chr15:77850759	0.000302744	1
chr14	69155350	rs11158758	chr14:69226601	0.000381965	1
chr1	181117479	rs10910880	chr1:181118628	1.00384e-07	1
chr8	99159753	rs17765679	chr8:99159753	0.000118566	1
chr2	66983230	rs75867781	chr2:66999896	0.000130026	1
chr2	173953158	rs78628053	chr2:174017040	0.000368545	1
chr10	63811967	rs10821950	chr10:63803472	5.58303e-05	1
chr14	69159748	rs11624401	chr14:69226601	0.000329713	1
chr6	37727648	rs73730813	chr6:37727648	1.95649e-07	1
chr1	181117525	rs72711709	chr1:181118628	1.00384e-07	1
chr2	1159705	rs143947874	chr2:1159705	9.47587e-05	1
chr11	64509438	rs71581755	chr11:64510250	2.96215e-06	1
chr14	69163130	rs149195845	chr14:69226601	0.000203777	1
chr3	33360583	rs140927854	chr3:33360583	0.000161146	1
chr3	115230691	rs79480724	chr3:115226107	8.23365e-09	1
chr17	72271440	rs118024434	chr17:72262128	8.17858e-06	1
chr16	52148559	rs111279855	chr16:52158082	3.43837e-05	1
chr2	218232676	rs11680648	chr2:217992295	8.15292e-05	1
chr9	14199803	rs56026354	chr9:14076237	0.000146921	1
chr4	104346405	rs111311909	chr4:104202186	7.98219e-06	1
chr7	66566385	rs73134299	chr7:66630753	0.000490585	1
chr19	17195849	rs116338776	chr19:17194794	3.20406e-08	1
chr6	37726917	rs143675506	chr6:37727648	1.09331e-06	1
chr9	4449071	rs138161874	chr9:4408102	0.000203749	1
chr1	240777232	rs2076780	chr1:240890120	0.000321045	1
chr1	7231746	rs116034299	chr1:7235471	0.000160266	1
chr2	214993075	rs13420908	chr2:214851028	3.15316e-09	1
chr7	19996172	rs151096906	chr7:20291018	0.000359723	1
chr1	109794123	rs41279704	chr1:110290159	0.000379639	1
chr13	19319531	rs74188833	chr13:19311669	2.06807e-06	1
chr4	104306549	rs144749326	chr4:104202186	7.98219e-06	1
chr3	128338958	rs115754234	chr3:128324638	6.96647e-05	1
chr1	27805456	rs114197843	chr1:27751891	0.000110243	1
chr6	765630	rs72842539	chr6:804835	0.000365738	1
chr1	204155425	rs72749727	chr1:204117104	0.000203336	1
chr2	234625890	rs3806594	chr2:234616571	7.47714e-05	1
chr1	215779671	rs80141033	chr1:215779671	0.000130889	1
chr6	71273253	rs6455371	chr6:71175692	0.000446164	1
chr1	62750051	rs4915810	chr1:62795666	0.000392469	1
chr11	3220364	rs12577685	chr11:3479453	0.000299231	1
chr3	195626423	rs61248803	chr3:195620435	0.000242366	1
chr6	37728619	rs6904352	chr6:37727648	1.09331e-06	1
chr20	33871097	rs180706374	chr20:33871097	1.27458e-06	1
chr12	54421255	rs3889697	chr12:54419621	0.000285933	1
chr19	13086006	rs117890356	chr19:13086006	9.12865e-11	1
chr6	37723352	rs79222074	chr6:37727648	1.94252e-06	1
chr17	79099974	rs117628515	chr17:79153213	0.000273353	1
chr2	12938358	rs112600870	chr2:12980335	3.73662e-09	1
chr3	4802454	rs113066140	chr3:4808675	0.000479822	1
chr15	96723448	rs11638313	chr15:96720754	0.00037021	1
chr15	91429979	rs7402187	chr15:91420973	0.000462158	1
chr2	12995782	rs10188224	chr2:12980335	6.20358e-05	1
chr5	179773292	rs75517342	chr5:179772985	0.000205875	1
chr2	234625919	rs3806593	chr2:234616571	8.6164e-05	1
chr8	94999946	rs76604284	chr8:94995894	2.52447e-08	1
chr2	172997211	rs13387007	chr2:173004862	0.000360527	1
chr4	13195489	rs74406641	chr4:13172394	8.85446e-05	1
chr20	35166802	rs79184263	chr20:35166802	0.000182062	1
chr2	181969525	rs142570261	chr2:181969525	1.88188e-05	1
chr10	114910912	rs78289286	chr10:114910912	2.89292e-07	1
chr1	27773408	rs715224	chr1:27751891	0.000234808	1
chr3	13335412	rs147507565	chr3:13335412	0.000317038	1
chr3	115225097	rs7622970	chr3:115226107	8.23365e-09	1
chr11	48400291	rs145466945	chr11:48325624	0.000270657	1
chr2	38731349	rs78808719	chr2:38730946	0.000169067	1
chr6	37739332	rs78750553	chr6:37727648	8.20679e-06	1
chr19	17222584	rs1077795	chr19:17194794	0.000168196	1
chr6	118772583	rs17825393	chr6:118921529	0.000485862	1
chr12	124249323	rs116882131	chr12:123898367	0.000448236	1
chr6	37728759	rs74577143	chr6:37727648	1.09331e-06	1
chr7	20307488	rs112296171	chr7:20291018	2.61364e-07	1
chr4	4047624	rs4447813	chr4:3942327	0.0003716	1
chr11	70957460	rs143640494	chr11:70935261	7.61126e-07	1
chr2	234666581	rs12052787	chr2:234616571	0.000402586	1
chr22	38686235	rs135750	chr22:38686235	9.52719e-05	1
chr1	26008770	rs148501216	chr1:25897631	3.05296e-07	1
chr8	1778428	rs9314441	chr8:1778428	2.15685e-06	1
chr13	98091328	rs79543341	chr13:98091328	2.2688e-05	1
chr13	19322645	rs9580133	chr13:19311669	7.81156e-05	1
chr5	32071876	rs114597677	chr5:32156604	0.000120569	1
chr5	179775463	rs114679193	chr5:179772985	0.000205875	1
chr10	112185596	rs10884966	chr10:112185596	0.00021446	1
chr15	91407275	rs4932372	chr15:91420973	0.00025189	1
chr3	181644320	rs183901524	chr3:181654119	0.000194991	1
chr10	6562879	rs569158	chr10:6550881	0.000168049	1
chr2	12869661	rs79600925	chr2:12980335	6.4176e-05	1
chr11	133679800	rs79310618	chr11:133658593	0.000387798	1
chr1	204187839	rs145174354	chr1:204117104	0.000286074	1
chr9	12017829	rs117038582	chr9:11655676	1.56824e-06	1
chr1	7221289	rs146471498	chr1:7235471	0.00030499	1
chr9	38427887	rs10973803	chr9:38428337	9.2256e-05	1
chr15	88162782	rs4450366	chr15:88068639	0.000230615	1
chr3	58184237	rs111375833	chr3:58184237	1.56733e-05	1
chr10	112086787	rs117231561	chr10:112185596	0.000456956	1
chr7	14513387	rs2195751	chr7:14617904	0.000282661	1
chr2	54946851	rs73934804	chr2:54967550	1.44368e-05	1
chr11	126275830	rs11603211	chr11:126275402	7.73968e-05	1
chr3	13421669	rs139757618	chr3:13335412	0.00042761	1
chr6	37744505	rs150305818	chr6:37727648	3.16746e-06	1
chr7	7315899	rs10487593	chr7:7315899	0.000204194	1
chr19	27980320	rs74681898	chr19:28003920	0.000357163	1
chr2	38731326	rs112555859	chr2:38730946	0.000169067	1
chr19	17160720	rs61735360	chr19:17194794	3.23801e-08	1
chr5	179772985	rs115703565	chr5:179772985	0.000205875	1
chr5	32194378	rs116242673	chr5:32156604	0.000256642	1
chr2	55000151	rs144701715	chr2:54967550	1.24127e-05	1
chr19	28094405	rs1579441	chr19:28003920	0.000177858	1
chr9	38434580	rs2181140	chr9:38428337	0.00044379	1
chr8	2023563	rs76392432	chr8:1778428	5.85157e-05	1
chr3	4807796	rs111228910	chr3:4808675	0.000100094	1
chr1	49910322	rs141436827	chr1:49833130	0.000417535	1
chr2	234628576	rs904855	chr2:234616571	0.000387697	1
chr8	80036792	rs115172376	chr8:79872133	0.00047373	1
chr6	37737730	rs55990849	chr6:37727648	2.18108e-05	1
chr3	105702486	rs114833766	chr3:105803076	0.000237386	1
chr2	234628647	rs904856	chr2:234616571	0.000244343	1
chr19	49620865	rs111620014	chr19:49590555	5.0363e-06	1
chr19	13098637	rs117547594	chr19:13086006	9.12865e-11	1
chr1	14117129	rs76453753	chr1:14087161	5.76598e-05	1
chr17	72475064	rs4788839	chr17:72262128	0.000396928	1
chr1	29847663	rs34394104	chr1:29809974	0.000147875	1
chr1	154419478	rs58229059	chr1:154395638	3.69711e-10	1
chr9	38428337	rs10973805	chr9:38428337	7.63003e-05	1
chr2	205672143	rs7575734	chr2:206021114	0.000341796	1
chr19	28013098	rs60196628	chr19:28003920	0.000420087	1
chr7	20280171	rs149663990	chr7:20291018	0.000220274	1
chr1	154398961	rs111266048	chr1:154395638	3.69711e-10	1
chr1	26394997	rs3008226	chr1:25897631	6.68999e-05	1
chr19	34105358	rs140948723	chr19:34095917	0.000274048	1
chr13	19325387	rs9580143	chr13:19311669	7.81156e-05	1
chr19	28126939	rs77570873	chr19:28003920	0.000297785	1
chr1	242249520	rs147261222	chr1:242249520	1.50222e-06	1
chr19	13116045	rs78897270	chr19:13086006	3.01137e-07	1
chr18	60846965	rs72943038	chr18:60858069	0.000407684	1
chr6	16878215	rs114482553	chr6:16835190	0.000111827	1
chr7	66543192	rs112344375	chr7:66630753	0.000490585	1
chr19	28021968	rs1592840	chr19:28003920	0.000467524	1
chr5	133016843	rs141103080	chr5:132980007	3.2699e-06	1
chr5	132531888	rs62374509	chr5:132980007	0.00049215	1
chr19	49613961	rs112480126	chr19:49590555	2.50764e-05	1
chr2	181866348	rs116193729	chr2:181969525	5.13491e-05	1
chr12	54103077	rs58995234	chr12:54419621	0.000131055	1
chr1	49821554	rs145875135	chr1:49833130	0.000417535	1
chr9	38427593	rs998226	chr9:38428337	8.58234e-05	1
chr2	187092970	rs114213517	chr2:187404065	0.000245172	1
chr6	141310330	rs117074983	chr6:141291504	2.32372e-05	1
chr1	25908046	rs146312801	chr1:25897631	6.47961e-08	1
chr6	767453	rs12527107	chr6:804835	0.000203578	1
chr2	100475992	rs187904220	chr2:100475992	2.33561e-07	1
chr20	35119597	rs137963750	chr20:35166802	0.000297024	1
chr1	25992160	rs142474590	chr1:25897631	0.000346378	1
chr13	58108527	rs141797172	chr13:58103103	0.000234393	1
chr8	80036540	rs145385748	chr8:79872133	0.00047373	1
chr1	29809974	rs77324696	chr1:29809974	5.94141e-07	1
chr19	13115538	rs118041580	chr19:13086006	3.01137e-07	1
chr2	234616571	rs4663326	chr2:234616571	4.86368e-05	1
chr1	204128832	rs11571084	chr1:204117104	0.000197859	1
chr3	4808477	rs41308265	chr3:4808675	0.000100094	1
chr1	27795000	rs139435781	chr1:27751891	0.000110243	1
chr15	88161678	rs147556985	chr15:88068639	0.000267757	1
chr19	13111386	rs77543210	chr19:13086006	3.01137e-07	1
chr2	38730946	rs75359198	chr2:38730946	0.000169067	1
chr1	30308476	rs56094062	chr1:29809974	0.000228639	1
chr1	26391526	rs140984371	chr1:25897631	6.64059e-05	0.999999
chr1	25897631	rs115757267	chr1:25897631	6.47961e-08	0.999999
chr1	20926851	rs78436564	chr1:20902658	2.64576e-05	0.999999
chr3	85640838	rs114693356	chr3:86059037	0.000478828	0.999999
chr13	19319775	rs72488144	chr13:19311669	2.06807e-06	0.999999
chr2	182040293	rs6724365	chr2:181969525	0.000447748	0.999999
chr19	28184043	rs79038170	chr19:28003920	0.000297785	0.999999
chr17	72472079	rs8070953	chr17:72262128	0.000318564	0.999999
chr2	234628747	rs12468356	chr2:234616571	0.000207605	0.999999
chr2	20394848	rs13424733	chr2:20394848	0.000116921	0.999999
chr6	21662535	rs7751397	chr6:21653258	3.82569e-06	0.999999
chr5	132566989	rs138289799	chr5:132980007	0.000218526	0.999999
chr1	208228750	rs138043374	chr1:208214833	0.000304558	0.999999
chr1	49822470	rs144851276	chr1:49833130	0.000417535	0.999999
chr13	28736058	rs73156288	chr13:28641440	0.000131653	0.999999
chr9	113768487	rs143374167	chr9:113344931	7.99803e-05	0.999999
chr13	19329443	rs146060459	chr13:19311669	7.81156e-05	0.999999
chr4	16161565	rs317856	chr4:16291474	0.000173658	0.999999
chr20	44547721	rs141482992	chr20:44747086	0.00043592	0.999999
chr5	133143930	rs144062834	chr5:132980007	1.68147e-05	0.999999
chr1	108692779	rs12729559	chr1:108730561	0.000374237	0.999999
chr3	115227574	rs61209028	chr3:115226107	2.78284e-09	0.999999
chr1	49803146	rs146649873	chr1:49833130	0.000417535	0.999999
chr6	21662524	rs7771671	chr6:21653258	3.82569e-06	0.999999
chr3	119370736	rs147134127	chr3:119392167	0.000177419	0.999999
chr12	54431714	rs76185893	chr12:54419621	0.000154743	0.999999
chr19	17184720	rs149146499	chr19:17194794	3.23801e-08	0.999999
chr8	95000271	rs78553957	chr8:94995894	2.52447e-08	0.999999
chr3	68159861	rs4129003	chr3:68230378	7.85935e-06	0.999999
chr3	6315882	rs2164364	chr3:6366005	0.000267799	0.999999
chr12	54103125	rs78005218	chr12:54419621	0.000131055	0.999999
chr17	79157596	rs73354288	chr17:79153213	0.000212242	0.999999
chr6	169899384	rs117577063	chr6:169861147	0.000300942	0.999999
chr11	71143266	rs12797951	chr11:70935261	0.00019098	0.999998
chr7	32306814	rs73089923	chr7:32357191	0.000145518	0.999998
chr3	4807690	rs112708138	chr3:4808675	0.000100094	0.999998
chr1	25943088	rs148235247	chr1:25897631	1.88447e-05	0.999998
chr2	20377649	rs151070046	chr2:20394848	0.000217272	0.999998
chr2	234616357	rs4663325	chr2:234616571	0.000113371	0.999998
chr3	119374822	rs149627534	chr3:119392167	0.000177419	0.999998
chr3	168512427	rs114315505	chr3:168512427	1.16835e-05	0.999998
chr6	37735368	rs79287287	chr6:37727648	1.00499e-05	0.999998
chr11	108783895	rs145312133	chr11:108927802	0.000484166	0.999998
chr2	12837907	rs141639549	chr2:12980335	1.39707e-05	0.999997
chr19	7772339	rs75666670	chr19:7945412	0.000410394	0.999997
chr5	296552	rs150255025	chr5:356594	0.000345148	0.999997
chr8	1176306	rs140240273	chr8:687309	5.30029e-05	0.999997
chr3	170201745	rs115276309	chr3:170240518	0.000243203	0.999997
chr8	80031752	rs143001302	chr8:79872133	0.00047373	0.999997
chr1	14094050	rs116031152	chr1:14087161	5.76598e-05	0.999997
chr1	25905644	rs115181504	chr1:25897631	3.68835e-06	0.999996
chr1	87773589	rs78012939	chr1:87762639	1.40515e-09	0.999996
chr6	88882199	rs139965530	chr6:88877584	0.000211413	0.999996
chr8	80036960	rs147271636	chr8:79872133	0.00047373	0.999996
chr3	4808532	rs113962469	chr3:4808675	0.000100094	0.999996
chr4	13176108	rs79759363	chr4:13172394	8.85446e-05	0.999996
chr2	172993962	rs140905420	chr2:173004862	0.000360527	0.999996
chr2	54946278	rs77427238	chr2:54967550	1.44368e-05	0.999996
chr17	79102394	rs145168854	chr17:79153213	0.000226017	0.999996
chr1	25952065	rs149341780	chr1:25897631	7.55745e-07	0.999996
chr10	6235207	rs117922900	chr10:6550881	0.000221994	0.999995
chr3	105684044	rs73003319	chr3:105803076	0.000165195	0.999994
chr8	105759481	rs142592097	chr8:105709248	3.84885e-05	0.999994
chr9	98800796	rs79254957	chr9:98734670	0.000348285	0.999994
chr3	105683966	rs73003317	chr3:105803076	0.000165195	0.999994
chr10	63785089	rs10821944	chr10:63803472	0.00046267	0.999993
chr7	66542196	rs116278603	chr7:66630753	0.000490585	0.999993
chr20	62687132	rs150283379	chr20:62703020	0.000407749	0.999993
chr14	50567367	rs117799148	chr14:50702412	0.000474289	0.999993
chr6	37844693	rs76228807	chr6:37727648	6.21551e-05	0.999993
chr1	154418098	rs113617296	chr1:154395638	3.69711e-10	0.999992
chr1	7235625	rs140604514	chr1:7235471	0.000140538	0.999992
chr1	20758596	rs114365718	chr1:20902658	0.000160438	0.999992
chr10	6550199	rs596866	chr10:6550881	0.000134831	0.999991
chr1	154487865	rs149793513	chr1:154395638	3.69711e-10	0.999991
chr2	181875394	rs17604930	chr2:181969525	0.000354552	0.99999
chr21	46117359	rs183770957	chr21:46438862	0.000390926	0.999989
chr19	12635490	rs117421926	chr19:13086006	0.000290433	0.999989
chr1	20764321	rs78768910	chr1:20902658	5.73464e-05	0.999989
chr10	64675368	rs117297489	chr10:65022766	0.000152028	0.999988
chr8	1763401	rs112158571	chr8:1778428	0.000395084	0.999987
chr1	90977736	rs114887307	chr1:90980918	2.21354e-05	0.999987
chr4	127183972	rs62313774	chr4:127133288	0.000363994	0.999986
chr15	77845411	rs74459356	chr15:77850759	0.000302744	0.999986
chr1	175037222	rs57928330	chr1:174984826	0.000272498	0.999986
chr18	60863309	rs72943056	chr18:60858069	0.000407684	0.999986
chr19	28103769	rs145697484	chr19:28003920	0.000297785	0.999985
chr19	13104027	rs10422323	chr19:13086006	9.52007e-07	0.999985
chr1	50036095	rs139415461	chr1:49833130	0.000417535	0.999985
chr4	174851431	rs75469651	chr4:174849959	9.59703e-06	0.999984
chr2	234655144	rs4663968	chr2:234616571	0.000253824	0.999984
chr19	747473	rs45490098	chr19:747473	5.38588e-05	0.999984
chr7	151473813	rs7809589	chr7:151473813	3.79305e-05	0.999983
chr10	112083873	rs77523082	chr10:112185596	0.000456956	0.999983
chr6	819890	rs17138864	chr6:804835	5.74447e-05	0.999982
chr1	9089868	rs707451	chr1:9087728	2.22857e-06	0.999982
chr2	234621157	rs2013018	chr2:234616571	8.6164e-05	0.999982
chr8	136472581	rs188246655	chr8:136350431	0.000381763	0.999981
chr15	77839899	rs78790993	chr15:77850759	0.000256356	0.999981
chr2	218314258	rs76354247	chr2:217992295	0.000283516	0.99998
chr11	48750675	rs137890517	chr11:48325624	0.00010242	0.999978
chr2	234621825	rs3755321	chr2:234616571	8.21927e-05	0.999978
chr4	16291474	rs34881941	chr4:16291474	5.70604e-05	0.999978
chr3	126060064	rs191607345	chr3:126075802	0.000242215	0.999978
chr15	91407740	rs75554891	chr15:91420973	0.000248688	0.999977
chr6	767710	rs12203293	chr6:804835	0.000173235	0.999975
chr10	6556554	rs571715	chr10:6550881	0.000129603	0.999974
chr1	7224653	rs78813181	chr1:7235471	0.00030499	0.999974
chr19	28080579	rs4292028	chr19:28003920	0.000297785	0.999974
chr2	12985129	rs890070	chr2:12980335	6.43111e-05	0.999973
chr12	10911881	rs149864948	chr12:11047889	0.000118208	0.999973
chr3	126046203	rs142998859	chr3:126075802	0.000242215	0.999973
chr1	110290697	rs142162184	chr1:110290159	0.000292498	0.999972
chr17	79153213	rs146378992	chr17:79153213	1.23391e-05	0.999972
chr22	38539436	rs117600608	chr22:38686235	0.000183221	0.999971
chr11	859035	rs138555504	chr11:983573	2.83564e-05	0.999971
chr2	234621404	rs4556969	chr2:234616571	8.29663e-05	0.99997
chr4	174851995	rs78247448	chr4:174849959	9.59703e-06	0.999969
chr1	14020192	rs3856318	chr1:14087161	0.00011033	0.999969
chr3	36218412	rs79952754	chr3:36218412	1.27586e-06	0.999969
chr20	58861924	rs77459796	chr20:58850421	0.000131707	0.999964
chr1	27751891	rs150742607	chr1:27751891	0.000110243	0.999964
chr5	32074462	rs115304584	chr5:32156604	0.000120569	0.999962
chr8	1760500	rs77227166	chr8:1778428	6.70063e-05	0.999962
chr2	187441832	rs76405227	chr2:187404065	8.9583e-06	0.999961
chr2	176034659	rs62184531	chr2:176047696	0.000195207	0.999957
chr11	48773217	rs138628568	chr11:48325624	0.000111909	0.999956
chr7	149916405	rs141326229	chr7:149931356	0.000233543	0.999956
chr1	27806735	rs141637318	chr1:27751891	0.000110243	0.99995
chr3	124162952	rs78989083	chr3:124162629	0.000131752	0.999947
chr13	58103103	rs117428087	chr13:58103103	0.000137326	0.999945
chr11	126275402	rs11220477	chr11:126275402	5.69073e-05	0.999945
chr10	6556854	rs574521	chr10:6550881	0.000127061	0.999945
chr19	46763908	rs59433600	chr19:46762222	1.17185e-08	0.999944
chr1	49823413	rs148550997	chr1:49833130	0.000417535	0.999944
chr4	10724736	rs12650713	chr4:11126186	0.000379829	0.999942
chr6	1238442	rs145638783	chr6:804835	0.000300184	0.999941
chr13	19328656	rs116542695	chr13:19311669	7.81156e-05	0.99994
chr6	21670162	rs75509154	chr6:21653258	5.51304e-06	0.999939
chr16	52107099	rs12447110	chr16:52158082	7.86861e-05	0.999937
chr2	234627304	rs3732218	chr2:234616571	7.37339e-05	0.999936
chr7	122848941	rs79647431	chr7:122848941	0.000147198	0.999935
chr3	85851198	rs11713930	chr3:86059037	1.81254e-06	0.999934
chr6	141433764	rs116877586	chr6:141291504	2.32372e-05	0.999932
chr3	168612574	rs115278202	chr3:168512427	8.96741e-05	0.999929
chr11	108931006	rs1396909	chr11:108927802	0.000404217	0.999926
chr19	28003920	rs151246969	chr19:28003920	0.000148173	0.999925
chr3	86132358	rs116632891	chr3:86059037	7.13423e-06	0.999923
chr1	175038371	rs16847779	chr1:174984826	0.000170605	0.999922
chr1	90941436	rs17532666	chr1:90980918	0.000128488	0.999918
chr6	38193977	rs114115249	chr6:37727648	1.55843e-05	0.999917
chr1	25943096	rs141258614	chr1:25897631	2.88819e-06	0.999916
chr1	240890132	rs141824333	chr1:240890120	0.000202136	0.999915
chr4	18262353	rs73102951	chr4:18259758	3.05036e-05	0.999914
chr17	79487122	rs74989642	chr17:79153213	2.64496e-05	0.999913
chr3	53015405	rs144804055	chr3:52626365	6.21995e-05	0.999912
chr5	7802192	rs56184542	chr5:7802192	8.63928e-05	0.999911
chr12	125585456	rs149551614	chr12:126031248	1.27932e-05	0.999911
chr15	44602104	rs139423922	chr15:44362029	4.3707e-05	0.999907
chr6	21654116	rs116104882	chr6:21653258	7.39623e-05	0.999907
chr6	158951075	rs7772700	chr6:158951075	0.00011435	0.999906
chr1	174964850	rs12122399	chr1:174984826	7.49193e-05	0.999906
chr3	4806844	rs111834770	chr3:4808675	0.000100094	0.999905
chr6	140202191	rs148958034	chr6:140202191	1.96941e-06	0.999905
chr1	44033365	rs112941725	chr1:44033365	7.28044e-05	0.999901
chr21	46115357	rs117158503	chr21:46438862	0.000390926	0.999895
chr6	118674532	rs72967548	chr6:118921529	0.000175393	0.999886
chr1	20902658	rs114241652	chr1:20902658	1.85211e-05	0.999883
chr10	6558340	rs519951	chr10:6550881	0.000244033	0.999882
chr15	58027243	rs80078557	chr15:58471224	0.000127553	0.999875
chr13	19327187	rs71432213	chr13:19311669	3.30793e-05	0.999871
chr3	8720306	rs4441641	chr3:8279800	6.52513e-06	0.999863
chr1	174984826	rs10912867	chr1:174984826	6.3025e-05	0.999861
chr9	11626303	rs1822391	chr9:11655676	2.12228e-05	0.999857
chr2	173009154	rs115243607	chr2:173004862	0.000360527	0.999848
chr8	2927770	rs73657555	chr8:3035300	9.70529e-05	0.999846
chr2	101578010	rs79887097	chr2:101578010	0.000175339	0.999844
chr11	133665183	rs34144682	chr11:133658593	0.000387798	0.999843
chr3	56806172	rs77114469	chr3:56326002	0.000238213	0.999835
chr6	47150739	rs11960975	chr6:46831216	0.000188809	0.999834
chr15	94802086	rs8030974	chr15:94806933	9.23955e-05	0.999832
chr4	18231746	rs143306482	chr4:18259758	3.8086e-05	0.999831
chr21	28585130	rs61218823	chr21:28607791	7.70495e-08	0.99983
chr1	14040269	rs78955425	chr1:14087161	0.000409233	0.999828
chr1	25982166	rs145620880	chr1:25897631	0.000346378	0.999825
chr3	128326098	rs76338278	chr3:128324638	6.96647e-05	0.999817
chr3	128335546	rs145571563	chr3:128324638	6.96647e-05	0.999816
chr3	119392167	rs150244625	chr3:119392167	0.000110484	0.999815
chr19	49450784	rs61515781	chr19:49590555	4.54778e-06	0.999806
chr3	105684897	rs61634501	chr3:105803076	0.000165195	0.999806
chr2	176083849	rs56340466	chr2:176047696	0.000455542	0.999806
chr4	103364072	rs147555356	chr4:103138211	1.81307e-05	0.999804
chr3	124163916	rs79231192	chr3:124162629	0.000131752	0.999791
chr5	132980007	rs187608388	chr5:132980007	2.06122e-06	0.99979
chr13	19284039	rs74238954	chr13:19311669	2.6959e-05	0.999783
chr1	14033361	rs76597961	chr1:14087161	7.23177e-05	0.99978
chr13	19328718	rs150915653	chr13:19311669	7.81156e-05	0.999779
chr10	6558269	rs585881	chr10:6550881	0.000156637	0.999765
chr2	54960928	rs150181232	chr2:54967550	1.98266e-07	0.999762
chr19	28154458	rs4805423	chr19:28003920	0.000297785	0.999758
chr3	105683874	rs73003315	chr3:105803076	0.000165195	0.999751
chr16	52153234	rs112664692	chr16:52158082	3.43837e-05	0.99974
chr1	14039269	rs12026871	chr1:14087161	7.23177e-05	0.999725
chr2	54946436	rs73934803	chr2:54967550	1.44368e-05	0.999724
chr1	90999970	rs79551245	chr1:90980918	0.000267005	0.999714
chr1	20983899	rs115766294	chr1:20902658	0.000484099	0.99971
chr1	240890120	rs139257623	chr1:240890120	0.000202136	0.999709
chr9	14155541	rs12553346	chr9:14076237	0.000381618	0.999668
chr5	115110834	rs77285856	chr5:115110784	5.4049e-11	0.999666
chr3	105684987	rs73003321	chr3:105803076	0.000165195	0.999661
chr5	32156604	rs147503094	chr5:32156604	8.12818e-05	0.999658
chr11	48336527	rs61915345	chr11:48325624	1.12051e-06	0.999655
chr4	9624028	rs148146452	chr4:10104769	0.000144868	0.999646
chr3	8279800	rs183340797	chr3:8279800	1.89679e-06	0.999646
chr1	9112740	rs2941660	chr1:9087728	1.06639e-05	0.999632
chr5	179759698	rs138816256	chr5:179772985	0.000205875	0.999629
chr3	6279106	rs1603867	chr3:6366005	0.000416594	0.999628
chr3	168343016	rs146837175	chr3:168512427	0.000237398	0.999623
chr5	14741358	rs16903681	chr5:14741358	0.000212328	0.999607
chr2	234627048	rs3732220	chr2:234616571	8.03633e-05	0.999606
chr19	28176453	rs75814940	chr19:28003920	0.000297785	0.9996
chr1	175019624	rs10798330	chr1:174984826	0.000316234	0.999594
chr2	173004862	rs13396256	chr2:173004862	7.21051e-06	0.999593
chr13	34896544	rs745125	chr13:34865720	0.000455003	0.999588
chr2	12895432	rs116839782	chr2:12980335	1.05916e-07	0.999585
chr2	150961969	rs62168456	chr2:150929243	0.000235061	0.999585
chr5	115110784	rs116324116	chr5:115110784	5.4049e-11	0.999583
chr19	46764373	rs10405490	chr19:46762222	2.58662e-05	0.999549
chr2	160855777	rs115507369	chr2:160842815	0.0003446	0.999549
chr2	234624817	rs17868334	chr2:234616571	8.6164e-05	0.999527
chr15	88071132	rs111695690	chr15:88068639	7.36886e-11	0.999477
chr7	20304884	rs79443029	chr7:20291018	2.61364e-07	0.999472
chr15	94803483	rs17629669	chr15:94806933	0.000190219	0.999455
chr1	9428685	rs9442601	chr1:9087728	0.00033505	0.99941
chr13	19332201	rs114222751	chr13:19311669	6.24196e-05	0.999383
chr12	29904312	rs11050423	chr12:29940711	0.000281994	0.999357
chr15	94803039	rs76227592	chr15:94806933	0.000421952	0.999348
chr5	167809779	rs115255956	chr5:167809779	0.000361284	0.999344
chr2	211183186	rs74349705	chr2:211189816	1.4294e-05	0.999337
chr2	205676952	rs77074441	chr2:206021114	0.000341796	0.999335
chr1	20847536	rs115072561	chr1:20902658	5.05151e-05	0.999335
chr4	4062795	rs13114305	chr4:3942327	0.000215117	0.999329
chr2	160845975	rs79581955	chr2:160842815	0.000112542	0.999309
chr7	151458069	rs57157172	chr7:151473813	0.000432597	0.999306
chr10	83265297	rs17097942	chr10:83184149	0.000232932	0.999305
chr2	176035995	rs62184532	chr2:176047696	0.000195207	0.999302
chr1	49833130	rs138732813	chr1:49833130	5.85681e-05	0.999298
chr2	182032207	rs143260265	chr2:181969525	5.01888e-05	0.999266
chr13	52216724	rs118061949	chr13:52223711	2.4337e-05	0.999255
chr1	109043753	rs190177324	chr1:108730561	0.000476199	0.999211
chr13	34918872	rs9599024	chr13:34865720	0.000363464	0.999208
chr1	232376163	rs115684722	chr1:232329166	5.76637e-05	0.999201
chr15	58028154	rs145845831	chr15:58471224	0.000127553	0.999173
chr3	56407082	rs138478628	chr3:56326002	3.25552e-05	0.999165
chr6	13342887	rs2496166	chr6:13342887	6.36241e-05	0.999152
chr10	63545687	rs74318279	chr10:63803472	0.000159367	0.999129
chr17	74899840	rs73373724	chr17:74896226	0.000131916	0.999122
chr6	38084569	rs2295791	chr6:37727648	0.000106536	0.999103
chr16	4516645	rs188383821	chr16:4778093	0.000214308	0.999076
chr3	6346332	rs73003493	chr3:6366005	0.000461324	0.999032
chr20	58814310	rs6027432	chr20:58850421	0.000142712	0.999018
chr1	27780033	rs147834515	chr1:27751891	0.000110243	0.999009
chr6	13336815	rs1866863	chr6:13342887	0.000151812	0.998994
chr6	140401394	rs138397133	chr6:140202191	0.000180263	0.998986
chr5	31077122	rs7722450	chr5:31068841	0.00016913	0.998986
chr5	112069946	rs10515446	chr5:112086874	0.000408792	0.998979
chr3	187452195	rs142060044	chr3:187455027	8.43429e-06	0.998927
chr1	208231398	rs144578669	chr1:208214833	0.000304558	0.998879
chr19	34107628	rs77390896	chr19:34095917	0.000274048	0.998864
chr15	91430436	rs2071383	chr15:91420973	0.00026233	0.99882
chr17	74897067	rs55638338	chr17:74896226	0.000131916	0.998814
chr3	33546231	rs147908431	chr3:33360583	0.0003382	0.998805
chr10	6562198	rs541709	chr10:6550881	0.000153417	0.99879
chr11	48285384	rs118032059	chr11:48325624	2.22545e-06	0.998784
chr2	1080073	rs149376401	chr2:1159705	0.000489025	0.998773
chr2	123109917	rs4848767	chr2:123195277	2.65452e-05	0.998772
chr2	176075749	rs76592718	chr2:176047696	0.000311988	0.998721
chr2	123065622	rs934393	chr2:123195277	4.81015e-05	0.998713
chr6	104249827	rs111344651	chr6:104221556	0.000497385	0.998711
chr9	38485256	rs2799753	chr9:38428337	0.000419518	0.998667
chr6	104241528	rs72988541	chr6:104221556	0.000497385	0.998616
chr6	47008911	rs114687079	chr6:46831216	6.33031e-05	0.998601
chr3	121695261	rs6438692	chr3:121419301	0.000363462	0.998596
chr3	2298855	rs185115378	chr3:1810648	0.000334706	0.998568
chr1	154420768	rs57342848	chr1:154395638	3.69711e-10	0.998567
chr1	175045334	rs6703323	chr1:174984826	0.000272498	0.998552
chr11	48325624	rs142863265	chr11:48325624	2.45816e-09	0.998482
chr4	4033854	rs6851109	chr4:3942327	0.00030156	0.998452
chr19	28070483	rs146622680	chr19:28003920	0.000264552	0.998451
chr9	113765615	rs78776206	chr9:113344931	0.000195455	0.998393
chr11	3151439	rs114451848	chr11:3479453	0.000107026	0.998389
chr2	234627010	rs3732221	chr2:234616571	8.63554e-05	0.998352
chr1	175049405	rs61742080	chr1:174984826	0.000272498	0.998329
chr13	19311669	rs9578378	chr13:19311669	2.06807e-06	0.998285
chr13	19276348	rs56666532	chr13:19311669	6.34807e-05	0.998276
chr8	1788775	rs76270476	chr8:1778428	0.00035447	0.998234
chr5	51408167	rs74501524	chr5:51399682	0.000332368	0.998192
chr3	56494656	rs115569888	chr3:56326002	0.000161698	0.998189
chr4	18226264	rs117577348	chr4:18259758	3.8086e-05	0.998139
chr1	30300072	rs67736702	chr1:29809974	0.000230775	0.998123
chr6	117578836	rs6935875	chr6:117580570	0.000266316	0.998107
chr5	25224674	rs115625008	chr5:25077119	0.000275585	0.997984
chr4	13183195	rs112476810	chr4:13172394	7.2675e-05	0.997958
chr14	34767318	rs78251845	chr14:34766302	0.000251211	0.997902
chr1	110770265	rs35727640	chr1:110290159	0.000456909	0.997898
chr2	231073033	rs41553213	chr2:230980160	0.000256334	0.997891
chr5	51407424	rs77639364	chr5:51399682	0.000332368	0.997884
chr19	2099111	rs12984606	chr19:2573425	0.000492923	0.997828
chr2	38718901	rs73928594	chr2:38730946	0.000402756	0.997741
chr7	32359942	rs73089962	chr7:32357191	0.00022718	0.997666
chr3	124166964	rs80228682	chr3:124162629	0.000131752	0.997582
chr9	128291310	rs142304004	chr9:128291310	4.215e-05	0.997517
chr3	4808675	rs17041399	chr3:4808675	6.44838e-05	0.997467
chr6	5836697	rs13212117	chr6:5836697	6.75757e-05	0.997457
chr1	14055392	rs116514920	chr1:14087161	7.23177e-05	0.997403
chr6	118952065	rs75352902	chr6:118921529	1.96409e-06	0.99732
chr2	234672328	rs17864705	chr2:234616571	0.000390956	0.997266
chr11	48736885	rs139994357	chr11:48325624	0.000263254	0.997229
chr17	68187419	rs190202	chr17:68199210	0.000495303	0.997192
chr5	8190897	rs76936331	chr5:7802192	0.000206494	0.997141
chr9	11550300	rs117181501	chr9:11655676	6.50729e-08	0.997138
chr8	3887821	rs141530057	chr8:4035565	0.000200647	0.997099
chr3	124162629	rs114463854	chr3:124162629	0.000131752	0.997019
chr2	173935869	rs115080751	chr2:174017040	1.3886e-05	0.996979
chr2	176047909	rs62184555	chr2:176047696	0.000143786	0.996929
chr2	122567149	rs113495057	chr2:122112007	0.000423766	0.996908
chr13	98029404	rs117487354	chr13:98091328	0.000123318	0.996815
chr3	86154023	rs114787275	chr3:86059037	7.13423e-06	0.996782
chr3	86154013	rs144459462	chr3:86059037	1.25588e-05	0.996782
chr6	104241637	rs7449864	chr6:104221556	0.000107563	0.9967
chr5	76904655	rs188644640	chr5:76943072	0.000350407	0.99662
chr15	94799646	rs62017634	chr15:94806933	2.89959e-05	0.996607
chr15	91418723	rs60994696	chr15:91420973	0.000362245	0.996604
chr2	101581043	rs75241954	chr2:101578010	0.000198819	0.996567
chr11	71118788	rs4944042	chr11:70935261	0.000294603	0.996518
chr2	122112007	rs113753479	chr2:122112007	0.0002107	0.996456
chr3	58169958	rs114990779	chr3:58184237	0.000187694	0.996444
chr1	7235471	rs143735854	chr1:7235471	0.000140538	0.996434
chr2	211189816	rs11887674	chr2:211189816	1.25172e-05	0.996407
chr18	60862021	rs74819146	chr18:60858069	5.87961e-05	0.996315
chr2	1087198	rs149827550	chr2:1159705	0.000489025	0.996275
chr6	156247785	rs118062222	chr6:156519873	0.00031071	0.99626
chr11	59498713	rs113312978	chr11:59651625	0.000411451	0.99619
chr10	83286475	rs2346523	chr10:83184149	0.000447884	0.996082
chr2	176047517	rs62184552	chr2:176047696	0.000143786	0.995988
chr4	102964569	rs115154558	chr4:103138211	0.000272162	0.995918
chr2	186981348	rs148610614	chr2:187404065	0.000245172	0.995911
chr3	33696525	rs143231308	chr3:33360583	0.000161146	0.995881
chr9	14075095	rs4741343	chr9:14076237	1.79418e-05	0.995703
chr2	176041737	rs80154192	chr2:176047696	0.000195207	0.995684
chr8	1176416	rs141157426	chr8:687309	5.30029e-05	0.995546
chr12	29940711	rs11050429	chr12:29940711	0.00016092	0.995477
chr7	14520327	rs78652907	chr7:14617904	2.96057e-05	0.99546
chr1	232355455	rs76737325	chr1:232329166	0.000180509	0.99546
chr15	77842146	rs75484631	chr15:77850759	0.000302744	0.995392
chr4	13224467	rs75618393	chr4:13172394	8.85446e-05	0.995355
chr10	33653931	rs74571939	chr10:33644755	2.97812e-05	0.995277
chr10	110907291	rs118013532	chr10:110817665	0.000350665	0.995254
chr15	94806933	rs74850455	chr15:94806933	5.6787e-06	0.995236
chr2	12896973	rs112134276	chr2:12980335	3.70439e-07	0.995219
chr1	108719572	rs662590	chr1:108730561	0.000150147	0.995138
chr12	68774767	rs117958976	chr12:68774767	1.93221e-05	0.995066
chr2	54979921	rs145639419	chr2:54967550	1.24127e-05	0.995065
chr4	29392513	rs113411147	chr4:29750408	7.32709e-12	0.994866
chr2	5444034	rs192152646	chr2:5444034	0.000201935	0.994847
chr4	102974562	rs185495574	chr4:103138211	0.000236937	0.994814
chr1	14097082	rs17346675	chr1:14087161	0.000408501	0.994775
chr9	112923119	rs914359	chr9:113344931	0.000453118	0.994586
chr11	133680778	rs71477455	chr11:133658593	0.000387798	0.994341
chr2	234621040	rs2013030	chr2:234616571	6.98383e-05	0.993832
chr20	34186517	rs6120996	chr20:33871097	0.000135444	0.993697
chr4	29357233	rs111965848	chr4:29750408	4.45563e-10	0.99364
chr2	211186866	rs115707498	chr2:211189816	1.4294e-05	0.993625
chr16	6390088	rs139554811	chr16:6258596	2.12118e-05	0.993519
chr6	126615415	rs55855638	chr6:126615415	0.000302934	0.993446
chr6	117580570	rs62430785	chr6:117580570	0.000179596	0.993391
chr5	132501029	rs62374493	chr5:132980007	2.16693e-06	0.993301
chr2	172986761	rs78623817	chr2:173004862	0.000360527	0.993157
chr6	21615188	rs80349490	chr6:21653258	0.000137338	0.993013
chr4	168222889	rs79026629	chr4:168232131	7.40914e-05	0.992972
chr8	95005265	rs58967664	chr8:94995894	0.000140323	0.992887
chr1	62732945	rs11579934	chr1:62795666	0.000122185	0.992772
chr18	43643446	rs148480956	chr18:43243319	0.00018167	0.992223
chr10	63760718	rs17215643	chr10:63803472	0.000255034	0.992199
chr18	43615504	rs145221290	chr18:43243319	0.00018167	0.991922
chr2	12984438	rs6732344	chr2:12980335	7.04449e-05	0.991769
chr3	119392722	rs76929922	chr3:119392167	0.000110484	0.991741
chr2	66999896	rs13424186	chr2:66999896	2.93607e-05	0.991709
chr19	46762157	rs60120311	chr19:46762222	1.17185e-08	0.991575
chr4	103195128	rs149907535	chr4:103138211	8.21949e-08	0.991434
chr1	175057248	rs4651308	chr1:174984826	0.000272498	0.991426
chr17	74895151	rs7216875	chr17:74896226	0.000231005	0.991375
chr4	9927648	rs143885121	chr4:10104769	2.13599e-05	0.991359
chr19	49625669	rs111518556	chr19:49590555	5.0363e-06	0.991334
chr17	30136235	rs146529490	chr17:30150283	9.82008e-05	0.991274
chr2	172999262	rs9973462	chr2:173004862	0.000360527	0.991251
chr21	46392701	rs117423880	chr21:46438862	0.000199761	0.990883
chr2	175948678	rs185426190	chr2:176047696	0.000336823	0.990692
chr17	37954143	rs75646943	chr17:37835355	0.000158876	0.990685
chr6	13340151	rs2496169	chr6:13342887	0.000198154	0.990293
chr10	11130005	rs117489510	chr10:11086358	2.62912e-05	0.990047
chr1	14115120	rs75731619	chr1:14087161	5.76598e-05	0.990014
chr2	12980837	rs73914184	chr2:12980335	1.62853e-06	0.989995
chr5	51399682	rs4865526	chr5:51399682	0.000303745	0.989921
chr3	6307998	rs1846439	chr3:6366005	0.000497665	0.989608
chr4	174850456	rs7685589	chr4:174849959	5.90293e-05	0.989316
chr4	10725058	rs75485778	chr4:11126186	0.000379829	0.989245
chr8	3705611	rs184985489	chr8:4035565	0.00040584	0.989234
chr18	45489026	rs35773843	chr18:45489026	1.67036e-05	0.989141
chr15	88091188	rs76249116	chr15:88068639	7.36886e-11	0.989079
chr9	98647876	rs79954163	chr9:98734670	0.000189982	0.988856
chr6	5836757	rs13196597	chr6:5836697	0.000284117	0.988747
chr20	55290002	rs139187688	chr20:54979492	0.000201169	0.988733
chr5	167819916	rs114927168	chr5:167809779	0.000361284	0.988722
chr15	77841603	rs76258788	chr15:77850759	0.000302744	0.988381
chr16	82110744	rs138461559	chr16:82133360	0.000414144	0.988334
chr17	30152831	rs73278036	chr17:30150283	4.21893e-05	0.988221
chr4	103367198	rs184413811	chr4:103138211	1.05845e-06	0.988164
chr2	38719020	rs80203325	chr2:38730946	0.000402756	0.988043
chr6	118646016	rs7772845	chr6:118921529	0.000436447	0.987879
chr1	27752071	rs139172265	chr1:27751891	0.000110243	0.987735
chr2	66981821	rs77630449	chr2:66999896	0.000130026	0.987145
chr2	187404065	rs7588731	chr2:187404065	8.9583e-06	0.987038
chr4	103138211	rs191581757	chr4:103138211	6.95096e-08	0.986835
chr2	234621086	rs2013021	chr2:234616571	7.65407e-05	0.986456
chr8	137524208	rs28541869	chr8:137658486	0.000448712	0.986438
chr1	208214833	rs138823187	chr1:208214833	1.67219e-05	0.986395
chr1	175071556	rs147579949	chr1:174984826	0.000397482	0.985873
chr1	7173895	rs7527268	chr1:7235471	0.000421398	0.985641
chr17	60226660	rs4349211	chr17:60267096	3.53126e-05	0.984993
chr11	71154820	rs12422045	chr11:70935261	0.000200551	0.984638
chr3	179904302	rs116346517	chr3:179936049	9.10999e-05	0.984524
chr8	1903206	rs58413787	chr8:1778428	0.00043156	0.984234
chr19	13088850	rs116910675	chr19:13086006	9.12865e-11	0.984044
chr14	58249396	rs77849531	chr14:58247243	0.000129532	0.98403
chr1	67945876	rs7539286	chr1:67955892	0.000455413	0.983476
chr2	82814510	rs6757052	chr2:82935171	0.000178212	0.983332
chr10	33654034	rs78021361	chr10:33644755	2.97812e-05	0.983247
chr11	116018379	rs504257	chr11:116011806	0.000267558	0.982795
chr8	2009939	rs35921909	chr8:1778428	0.000388143	0.982624
chr6	118790932	rs79609864	chr6:118921529	0.000264367	0.98242
chr1	87762639	rs114965509	chr1:87762639	1.40515e-09	0.981594
chr18	45512499	rs140060914	chr18:45489026	0.000273363	0.981437
chr2	187506998	rs79257155	chr2:187404065	1.63065e-05	0.981357
chr14	69226601	rs139528923	chr14:69226601	5.06868e-06	0.981156
chr2	54961596	rs112672319	chr2:54967550	5.09615e-06	0.981069
chr5	30991527	rs116150998	chr5:31068841	8.74906e-05	0.979938
chr11	69321353	rs598279	chr11:69569796	0.000217533	0.97936
chr4	102961060	rs149245867	chr4:103138211	0.000272162	0.979246
chr2	234630900	rs12479208	chr2:234616571	0.000285641	0.979131
chr19	2570002	rs4807299	chr19:2573425	0.000237631	0.978826
chr10	65156557	rs76544100	chr10:65022766	0.000384475	0.978803
chr5	179727706	rs77155114	chr5:179772985	0.000463603	0.978766
chr2	66976166	rs77550152	chr2:66999896	3.79717e-05	0.978458
chr15	25514778	rs117051492	chr15:25506662	0.000377455	0.978407
chr12	98175898	rs77047155	chr12:98202141	0.000140682	0.97774
chr2	173005342	rs79251258	chr2:173004862	0.000172257	0.9777
chr6	104268469	rs73507694	chr6:104221556	5.03932e-06	0.97751
chr12	68778411	rs75533412	chr12:68774767	1.93221e-05	0.977339
chr15	91404705	rs4932370	chr15:91420973	0.000227799	0.976603
chr6	88884125	rs141163112	chr6:88877584	0.000211413	0.976564
chr5	51399457	rs114207953	chr5:51399682	0.000315559	0.975726
chr2	234622742	rs17862870	chr2:234616571	8.43097e-05	0.975699
chr16	86752177	rs117860404	chr16:86752177	8.66419e-05	0.97522
chr11	3152498	rs77170463	chr11:3479453	0.000107026	0.975167
chr8	1766762	rs117522150	chr8:1778428	0.000291134	0.974337
chr2	176049569	rs62184556	chr2:176047696	0.000143786	0.974188
chr2	176050022	rs62184557	chr2:176047696	0.000143786	0.974113
chr1	87765846	rs140807941	chr1:87762639	1.40515e-09	0.973777
chr2	81548535	rs78385697	chr2:81561561	7.71368e-05	0.973706
chr5	51407743	rs113347523	chr5:51399682	0.000332368	0.973656
chr9	4421891	rs118038483	chr9:4408102	0.000203749	0.972887
chr3	115223778	rs138058802	chr3:115226107	8.23365e-09	0.972574
chr6	13339463	rs2439558	chr6:13342887	0.000179559	0.971759
chr13	19331850	rs114544458	chr13:19311669	6.24196e-05	0.971368
chr18	45487567	rs117635565	chr18:45489026	0.000135759	0.970176
chr3	33778328	rs138299976	chr3:33360583	0.000161146	0.969478
chr17	68221491	rs9913208	chr17:68199210	0.000265456	0.969475
chr2	218183173	rs143527713	chr2:217992295	0.000276134	0.96926
chr14	34762742	rs76451290	chr14:34766302	0.000251211	0.968908
chr20	5611235	rs4815843	chr20:5739167	0.000467201	0.968695
chr1	175075894	rs116200951	chr1:174984826	0.000370358	0.966772
chr14	34768668	rs7148423	chr14:34766302	0.000261463	0.966594
chr3	139484990	rs76618247	chr3:139246896	0.00015713	0.966432
chr3	139485025	rs138064424	chr3:139246896	0.00015713	0.966432
chr14	91182028	rs116989552	chr14:91182028	3.43106e-05	0.965756
chr5	179727988	rs79423981	chr5:179772985	0.000463603	0.965711
chr2	234512078	rs6760182	chr2:234616571	5.63077e-05	0.965488
chr1	9080966	rs769902	chr1:9087728	0.000490239	0.96441
chr6	821087	rs76688416	chr6:804835	5.74447e-05	0.964294
chr1	49864167	rs147772755	chr1:49833130	0.000417535	0.964084
chr17	9268502	rs4239104	chr17:9239906	2.41898e-05	0.96403
chr9	11519178	rs10124075	chr9:11655676	2.98208e-06	0.963343
chr13	71534858	rs74376714	chr13:71534858	6.88573e-05	0.963016
chr2	13015591	rs12615719	chr2:12980335	6.40182e-05	0.961599
chr8	73197047	rs1820998	chr8:73197047	2.2745e-05	0.961505
chr8	80034766	rs143431720	chr8:79872133	0.00047373	0.961397
chr17	74896226	rs73373704	chr17:74896226	0.000131916	0.960923
chr19	46937042	rs116700584	chr19:46762222	8.48018e-05	0.960881
chr15	94803269	rs76208234	chr15:94806933	7.1507e-05	0.960878
chr4	13180586	rs76946806	chr4:13172394	8.85446e-05	0.959987
chr17	33667531	rs79920686	chr17:33677041	4.21193e-05	0.959806
chr3	4806265	rs112940717	chr3:4808675	0.000294389	0.959716
chr2	211225090	rs115346372	chr2:211189816	0.000356147	0.958511
chr15	77863771	rs75870050	chr15:77850759	5.60194e-08	0.95833
chr2	176047696	rs62184554	chr2:176047696	8.75225e-05	0.958295
chr2	176055002	rs148424118	chr2:176047696	0.000143786	0.958295
chr17	74900582	rs733369	chr17:74896226	0.000131916	0.958293
chr1	23021630	rs112302656	chr1:23022477	0.000362101	0.958271
chr1	231367454	rs147283019	chr1:230891622	0.00016821	0.956957
chr1	36922889	rs71651919	chr1:36928350	3.04577e-05	0.956379
chr18	45529088	rs76952753	chr18:45489026	0.000273363	0.955879
chr11	71129523	rs1540129	chr11:70935261	0.000491235	0.955634
chr1	9107023	rs2986633	chr1:9087728	2.33341e-05	0.955479
chr16	5087297	rs759206	chr16:4778093	0.000369063	0.953376
chr9	11457869	rs76201868	chr9:11655676	2.86752e-06	0.953353
chr9	128047506	rs117863659	chr9:128291310	0.000478396	0.950866
chr11	133678310	rs35681297	chr11:133658593	0.000387798	0.950766
chr5	51406598	rs112415007	chr5:51399682	0.000332368	0.948722
chr2	122901344	rs113250869	chr2:123195277	0.000304337	0.948602
chr22	38747922	rs9619738	chr22:38686235	0.000203028	0.94808
chr19	46762222	rs10415450	chr19:46762222	5.80832e-09	0.947327
chr3	128334905	rs114258020	chr3:128324638	6.96647e-05	0.946334
chr19	34106450	rs117274881	chr19:34095917	0.000274048	0.945856
chr19	34126187	rs77338753	chr19:34095917	8.75349e-05	0.943915
chr4	13179664	rs77489300	chr4:13172394	8.85446e-05	0.943456
chr17	33650339	rs78126445	chr17:33677041	4.21193e-05	0.940842
chr3	85621305	rs114265857	chr3:86059037	6.48876e-05	0.940691
chr7	14592527	rs73057471	chr7:14617904	1.59222e-06	0.940676
chr3	68118626	rs114551020	chr3:68230378	2.60656e-06	0.939534
chr1	215780307	rs146740007	chr1:215779671	0.000432583	0.93932
chr5	54272446	rs1423249	chr5:54265411	0.00023099	0.938819
chr2	12969972	rs7558818	chr2:12980335	4.05585e-05	0.937819
chr4	9779933	rs142750391	chr4:10104769	0.00021864	0.936408
chr17	68199210	rs144858023	chr17:68199210	6.8656e-05	0.936182
chr7	136430704	rs117530548	chr7:136430704	2.69498e-06	0.935355
chr10	87816412	rs145735318	chr10:87784868	0.000109056	0.935162
chr2	82839774	rs7567118	chr2:82935171	0.000164186	0.9351
chr3	6315155	rs7634839	chr3:6366005	0.000142916	0.934751
chr8	137535395	rs114391663	chr8:137658486	0.000260877	0.932706
chr8	137535396	rs114695612	chr8:137658486	0.000260877	0.932706
chr15	88107264	rs77049156	chr15:88068639	0.000280592	0.932554
chr1	204191384	rs17333206	chr1:204117104	0.000160512	0.9324
chr17	37377984	rs111748360	chr17:37835355	4.16413e-05	0.931699
chr21	28243147	rs73185874	chr21:28607791	0.000388966	0.931441
chr3	56080050	rs141730240	chr3:56326002	0.000462588	0.930862
chr1	9080799	rs769903	chr1:9087728	8.5291e-05	0.930101
chr5	76893538	rs113783681	chr5:76943072	0.000350407	0.928493
chr8	137532813	rs73378177	chr8:137658486	0.000158575	0.928228
chr6	139760030	rs2908496	chr6:140202191	0.000204695	0.927956
chr3	115226107	rs60197791	chr3:115226107	2.78284e-09	0.927228
chr9	98670456	rs12684321	chr9:98734670	0.00025616	0.927197
chr5	51406974	rs75929619	chr5:51399682	0.000332368	0.926869
chr3	105685170	rs111680330	chr3:105803076	0.000165195	0.926619
chr18	8614741	rs9946971	chr18:8642735	0.000185198	0.925965
chr2	54967550	rs185591676	chr2:54967550	1.01452e-07	0.924572
chr5	162107612	rs57390799	chr5:162085190	0.000331476	0.922154
chr1	7185385	rs115241646	chr1:7235471	0.000383854	0.919974
chr15	78149310	rs73463730	chr15:77850759	0.000213224	0.919455
chr3	128332943	rs75406674	chr3:128324638	6.96647e-05	0.917459
chr1	181116578	rs11805966	chr1:181118628	1.00384e-07	0.916292
chr4	29374824	rs74434501	chr4:29750408	1.24341e-10	0.914991
chr19	49593995	rs117886162	chr19:49590555	1.92016e-09	0.913861
chr5	25077119	rs114794927	chr5:25077119	3.69974e-05	0.912453
chr2	54972226	rs148661029	chr2:54967550	1.24127e-05	0.91024
chr2	187386245	rs2099848	chr2:187404065	4.07915e-05	0.909796
chr1	154421812	rs111808975	chr1:154395638	3.69711e-10	0.908527
chr12	68771494	rs74369702	chr12:68774767	2.33125e-05	0.907435
chr9	138290959	rs28497426	chr9:138290959	0.000102934	0.907277
chr1	23014553	rs71638862	chr1:23022477	0.000362101	0.906369
chr2	176038922	rs77044043	chr2:176047696	0.000195207	0.905424
chr2	175970164	rs143581925	chr2:176047696	0.000336823	0.905424
chr12	73784656	rs79559005	chr12:73784656	0.000492463	0.90486
chr5	51407949	rs77508020	chr5:51399682	0.000332368	0.904226
chr2	123066372	rs1946597	chr2:123195277	0.00047447	0.903494
chr17	37378019	rs112628959	chr17:37835355	4.16413e-05	0.903349
chr1	239813049	rs67382669	chr1:239775342	0.00044362	0.902379
chr17	65039992	rs11650711	chr17:64951407	0.000136368	0.90177
chr2	234617632	rs4663327	chr2:234616571	5.72169e-05	0.900547
chr11	108927802	rs76559383	chr11:108927802	1.12269e-07	0.89904
chr8	2928631	rs77230949	chr8:3035300	9.70529e-05	0.898609
chr2	82799733	rs6547435	chr2:82935171	0.000208724	0.898504
chr6	46831216	rs147688752	chr6:46831216	3.64172e-05	0.897653
chr6	46831227	rs140848988	chr6:46831216	0.000269017	0.897653
chr3	68089729	rs73106857	chr3:68230378	9.25096e-06	0.897343
chr1	36928350	rs78766420	chr1:36928350	1.03934e-05	0.896518
chr8	2013705	rs76691993	chr8:1778428	0.000248055	0.893633
chr1	90973861	rs527402	chr1:90980918	0.000342473	0.89323
chr2	12969987	rs7584581	chr2:12980335	4.24159e-05	0.892441
chr3	4806150	rs113613156	chr3:4808675	0.000100094	0.888082
chr2	66991586	rs115872708	chr2:66999896	0.000191473	0.885677
chr5	355099	rs74605972	chr5:356594	0.00049599	0.885359
chr19	49607652	rs139391819	chr19:49590555	1.35079e-05	0.884573
chr4	184297519	rs13146395	chr4:183907387	0.000481993	0.884276
chr1	108728484	rs862493	chr1:108730561	0.000158285	0.884058
chr7	76307865	rs17147191	chr7:76308740	8.45082e-05	0.883978
chr3	55971551	rs73083379	chr3:56326002	0.000405878	0.883411
chr1	175059682	rs79288870	chr1:174984826	0.000272498	0.88183
chr8	22385961	rs75569939	chr8:22385961	9.89753e-06	0.881173
chr11	116010298	rs1783225	chr11:116011806	0.000261204	0.880809
chr3	6319263	rs7647470	chr3:6366005	0.000293907	0.876421
chr11	116011575	rs472331	chr11:116011806	3.42584e-05	0.875408
chr1	208212129	rs151009737	chr1:208214833	0.000304558	0.87363
chr2	5463052	rs182036168	chr2:5444034	0.000201935	0.873398
chr4	8219482	rs78909221	chr4:8226387	3.44148e-05	0.873211
chr3	128324638	rs114114280	chr3:128324638	6.96647e-05	0.873187
chr15	91418237	rs59596774	chr15:91420973	0.000362245	0.871419
chr3	67735341	rs80023405	chr3:68230378	0.000272768	0.867993
chr2	12969893	rs7558700	chr2:12980335	3.66263e-05	0.866911
chr18	45517464	rs56109526	chr18:45489026	0.000273363	0.865622
chr3	33115881	rs9849898	chr3:33360583	0.00032563	0.862539
chr9	108857090	rs13298927	chr9:108757523	0.0001811	0.857256
chr1	26382166	rs149640405	chr1:25897631	5.05536e-06	0.85532
chr4	13200360	rs112107428	chr4:13172394	8.85446e-05	0.855256
chr10	116729655	rs144920606	chr10:117083357	0.000230551	0.853826
chr1	49811377	rs149852112	chr1:49833130	0.000417535	0.850619
chr6	169877155	rs117151644	chr6:169861147	0.000300942	0.849863
chr1	9123436	rs12082529	chr1:9087728	5.62012e-06	0.8489
chr11	75080682	rs11827957	chr11:75080920	0.000262367	0.846082
chr3	6352099	rs901860	chr3:6366005	0.000163555	0.841539
chr4	10718933	rs78455162	chr4:11126186	0.000379829	0.840743
chr2	81542675	rs150054309	chr2:81561561	7.71368e-05	0.839724
chr2	81555050	rs62152176	chr2:81561561	7.71368e-05	0.83971
chr3	4806773	rs111570188	chr3:4808675	0.000100094	0.838546
chr7	32357191	rs73089953	chr7:32357191	0.000102163	0.838097
chr2	160842815	rs114720750	chr2:160842815	0.000112542	0.836697
chr3	88459954	rs1379699	chr3:88408940	2.45655e-05	0.836171
chr2	176038377	rs1004723	chr2:176047696	0.000195207	0.835767
chr2	54948796	rs140820733	chr2:54967550	1.44368e-05	0.828977
chr5	9987204	rs142512991	chr5:9986953	2.95179e-06	0.828632
chr5	9987219	rs114742305	chr5:9986953	2.95179e-06	0.828632
chr4	174852503	rs77627696	chr4:174849959	9.59703e-06	0.828169
chr1	34456109	rs520226	chr1:34421513	0.000498106	0.825744
chr7	32328024	rs56387749	chr7:32357191	0.00022718	0.823587
chr14	50702412	rs140515629	chr14:50702412	6.63908e-06	0.823434
chr5	30827419	rs78122612	chr5:31068841	0.000322686	0.823129
chr6	16848112	rs59036845	chr6:16835190	7.9293e-05	0.823088
chr1	7222748	rs77775223	chr1:7235471	0.00030499	0.820639
chr20	34184120	rs6120992	chr20:33871097	0.000316193	0.820369
chr20	62703020	rs148800501	chr20:62703020	8.78925e-05	0.8101
chr3	128371173	rs144008598	chr3:128324638	6.96647e-05	0.804969
chr11	116006514	rs11825923	chr11:116011806	0.000303437	0.804476
chr3	170180811	rs16855088	chr3:170240518	0.000175845	0.804204
chr3	124164529	rs78048120	chr3:124162629	0.000131752	0.803369
chr6	118812237	rs12530169	chr6:118921529	0.000485376	0.802033
chr21	28584579	rs79315335	chr21:28607791	2.12902e-05	0.800959
chr6	73884365	rs78311887	chr6:73899119	0.000195737	0.800938
chr4	8245827	rs113447799	chr4:8226387	1.01013e-05	0.800811
chr1	27814254	rs138580176	chr1:27751891	0.000234808	0.800555
chr15	96728163	rs4984516	chr15:96720754	0.000313384	0.799575
chr1	34823528	rs77687933	chr1:34421513	0.000382645	0.799023
chr2	76674661	rs76581139	chr2:76747632	0.000216027	0.798612
chr1	66567991	rs2503161	chr1:66555792	0.000450223	0.798564
chr16	6258596	rs17217151	chr16:6258596	1.53893e-05	0.793613
chr7	32292269	rs58988640	chr7:32357191	0.000145518	0.791441
chr2	186973630	rs138394514	chr2:187404065	0.000245172	0.790721
chr12	68786882	rs76168633	chr12:68774767	2.62261e-05	0.789201
chr12	73879791	rs116989042	chr12:73784656	7.06218e-05	0.788181
chr19	34091298	rs145028036	chr19:34095917	7.0792e-05	0.787096
chr10	47607083	rs7099785	chr10:47570332	0.000238262	0.785541
chr3	168681562	rs115984586	chr3:168512427	0.000242024	0.783817
chr20	58814671	rs117708158	chr20:58850421	0.000288004	0.77978
chr22	48900321	rs5767176	chr22:49063591	0.000255803	0.779705
chr1	67945956	rs7516789	chr1:67955892	0.000455413	0.774612
chr2	234650236	rs4663964	chr2:234616571	0.000254345	0.772505
chr1	231383530	rs148781658	chr1:230891622	0.000180869	0.771711
chr6	119015306	rs794861	chr6:118921529	8.14137e-05	0.770923
chr2	81554583	rs62152175	chr2:81561561	7.71368e-05	0.76779
chr8	99169582	rs73701274	chr8:99159753	0.000280617	0.767571
chr8	137537836	rs73378189	chr8:137658486	0.000158575	0.766537
chr5	133147331	rs2860258	chr5:132980007	0.000429305	0.765164
chr2	173001776	rs10190859	chr2:173004862	0.000360527	0.763904
chr17	68200786	rs116915059	chr17:68199210	0.000257218	0.763844
chr6	104245438	rs4632930	chr6:104221556	0.000497385	0.763813
chr19	13088686	rs7246919	chr19:13086006	9.12865e-11	0.763296
chr5	355119	rs11745166	chr5:356594	0.00049599	0.762989
chr20	58814663	rs78359475	chr20:58850421	0.000288004	0.762264
chr5	132544802	rs55826644	chr5:132980007	0.00049215	0.762047
chr2	187444459	rs115428013	chr2:187404065	8.9583e-06	0.76193
chr2	216153356	rs9789571	chr2:216142030	0.000417658	0.759651
chr6	21300011	rs36020905	chr6:21653258	4.82792e-05	0.759459
chr7	4575849	rs191536989	chr7:4575849	0.00012083	0.759127
chr1	44161511	rs147612607	chr1:44033365	0.000479451	0.751851
chr2	187394937	rs11693004	chr2:187404065	4.07915e-05	0.751365
chr9	11662887	rs12379473	chr9:11655676	3.05239e-06	0.751217
chr6	87752981	rs72914423	chr6:87786376	0.000245835	0.75087
chr5	7747423	rs62342478	chr5:7802192	0.000260949	0.749847
chr4	18236284	rs116164056	chr4:18259758	3.8086e-05	0.749408
chr3	128332596	rs80017662	chr3:128324638	6.96647e-05	0.748805
chr10	64077078	rs144380330	chr10:63803472	0.000257264	0.748178
chr6	37811118	rs113024436	chr6:37727648	7.12873e-05	0.747913
chr6	16815163	rs56078333	chr6:16835190	5.99532e-05	0.747872
chr15	77850759	rs139156310	chr15:77850759	5.60194e-08	0.747437
chr1	232329166	rs116142120	chr1:232329166	4.45945e-07	0.746791
chr2	181956877	rs111663228	chr2:181969525	0.000140567	0.746107
chr2	174204691	rs115254843	chr2:174017040	0.000444556	0.745386
chr1	90981860	rs139527787	chr1:90980918	0.000275867	0.738183
chr10	110825978	rs186411691	chr10:110817665	2.27956e-05	0.737014
chr11	69319473	rs679146	chr11:69569796	0.00037054	0.734958
chr2	115229260	rs17764121	chr2:115229260	1.44879e-05	0.731975
chr3	5911167	rs73008332	chr3:6366005	0.000263745	0.730453
chr2	82771228	rs6724687	chr2:82935171	0.000209282	0.729456
chr14	34768571	rs4544158	chr14:34766302	0.000261463	0.728813
chr3	52986246	rs113472223	chr3:52626365	0.000182551	0.728668
chr5	355046	rs11747826	chr5:356594	0.000382562	0.728541
chr15	88065321	rs28579979	chr15:88068639	1.51593e-08	0.728488
chr18	75104384	rs79281894	chr18:75106928	9.62094e-05	0.728431
chr5	179767410	rs192371291	chr5:179772985	0.000205875	0.727489
chr1	20774130	rs187308012	chr1:20902658	5.73464e-05	0.725476
chr4	18262892	rs147305805	chr4:18259758	0.000308085	0.724768
chr10	114910412	rs17686448	chr10:114910912	5.87012e-07	0.722506
chr1	23020482	rs12725555	chr1:23022477	0.000362101	0.720497
chr2	54962502	rs76053242	chr2:54967550	1.98266e-07	0.719669
chr13	19325688	rs146728226	chr13:19311669	7.81156e-05	0.716568
chr3	119370320	rs140197056	chr3:119392167	0.000177419	0.716254
chr7	65425712	rs77293332	chr7:65425712	0.000234703	0.716231
chr3	105827750	rs115526690	chr3:105803076	6.7398e-05	0.712745
chr1	87765045	rs7547350	chr1:87762639	1.40515e-09	0.711981
chr14	34767084	rs6571647	chr14:34766302	0.000251211	0.704142
chr3	68147698	rs73110703	chr3:68230378	7.85935e-06	0.702856
chr7	32318278	rs55694269	chr7:32357191	0.000145518	0.701648
chr5	76891902	rs115078251	chr5:76943072	0.000357718	0.699022
chr5	31054182	rs77173422	chr5:31068841	2.29298e-05	0.698813
chr12	68772104	rs74728301	chr12:68774767	2.33125e-05	0.696712
chr9	77119548	rs77220947	chr9:77197808	8.87159e-05	0.691719
chr2	173002640	rs187745052	chr2:173004862	0.000142576	0.689808
chr3	4805689	rs77702206	chr3:4808675	0.000100094	0.688047
chr9	11833022	rs117393640	chr9:11655676	1.2225e-06	0.686562
chr5	163485644	rs147999261	chr5:163483397	0.000401097	0.685662
chr15	58471224	rs118182963	chr15:58471224	9.24736e-05	0.6856
chr17	79489845	rs74937868	chr17:79153213	4.31892e-05	0.68088
chr7	14526227	rs12669548	chr7:14617904	5.4031e-05	0.67741
chr15	91418297	rs8032315	chr15:91420973	0.000264335	0.675441
chr5	179767299	rs187945608	chr5:179772985	0.000205875	0.674093
chr3	115221136	rs79315078	chr3:115226107	0.000259944	0.673707
chr15	58023255	rs28416404	chr15:58471224	0.000315544	0.670749
chr7	14592662	rs6956840	chr7:14617904	8.62317e-05	0.670059
chr4	13182813	rs77799071	chr4:13172394	7.2675e-05	0.670035
chr6	71154132	rs10440812	chr6:71175692	0.000105272	0.663922
chr2	234623117	rs4663945	chr2:234616571	7.71452e-05	0.663193
chr15	94804887	rs77465116	chr15:94806933	7.1507e-05	0.663056
chr8	2035275	rs142707279	chr8:1778428	0.000345867	0.661306
chr2	100544209	rs6706702	chr2:100475992	7.86109e-05	0.659105
chr1	175035741	rs74128562	chr1:174984826	0.000272498	0.655032
chr16	83133760	rs117037562	chr16:83174280	1.15527e-05	0.653087
chr3	4804675	rs111788226	chr3:4808675	0.000100094	0.653074
chr8	2928709	rs6558711	chr8:3035300	9.70529e-05	0.652777
chr15	91420973	rs1573643	chr15:91420973	0.000113102	0.650463
chr1	230891622	rs74597589	chr1:230891622	0.000496499	0.648851
chr10	11086358	rs117449307	chr10:11086358	6.90376e-08	0.648457
chr14	34768885	rs75709519	chr14:34766302	0.000251211	0.647247
chr3	68100152	rs73106890	chr3:68230378	2.60656e-06	0.646645
chr2	181944971	rs143544327	chr2:181969525	0.000140567	0.645723
chr16	50966573	rs190693340	chr16:50966573	0.000221862	0.64514
chr5	76911565	rs151074124	chr5:76943072	3.03988e-05	0.640923
chr4	13190702	rs116668783	chr4:13172394	7.2675e-05	0.633943
chr10	33653619	rs80073936	chr10:33644755	2.97812e-05	0.632197
chr2	100483622	rs113537676	chr2:100475992	0.000238336	0.631775
chr1	242225812	rs147646128	chr1:242249520	0.000206371	0.630506
chr2	82956517	rs1532731	chr2:82935171	0.000136116	0.630234
chr19	46765155	rs115232923	chr19:46762222	1.66203e-08	0.623783
chr19	46765157	rs115808041	chr19:46762222	1.66203e-08	0.623783
chr5	31068841	rs75476225	chr5:31068841	2.24818e-05	0.62206
chr8	3855508	rs71521901	chr8:4035565	6.03848e-05	0.621776
chr12	115658782	rs73204204	chr12:115658782	0.000404331	0.617755
chr1	181124356	rs11806840	chr1:181118628	1.00384e-07	0.615955
chr14	58247243	rs115983036	chr14:58247243	0.000115643	0.615517
chr3	115195671	rs147850578	chr3:115226107	7.68362e-06	0.610789
chr1	49853075	rs145856791	chr1:49833130	0.000417535	0.607207
chr1	25907167	rs76815946	chr1:25897631	7.20716e-06	0.606998
chr1	216130620	rs17582573	chr1:215779671	0.000349384	0.60339
chr3	128334077	rs146068858	chr3:128324638	6.96647e-05	0.6031
chr5	30924152	rs74552977	chr5:31068841	0.000292449	0.602095
chr8	137532374	rs6981008	chr8:137658486	0.000158575	0.601931
chr6	118532883	rs6936121	chr6:118921529	0.000487176	0.601911
chr16	82133360	rs8191253	chr16:82133360	5.8464e-09	0.598946
chr20	55040109	rs77920451	chr20:54979492	5.90398e-05	0.598735
chr11	128808891	rs74749898	chr11:129033968	1.26141e-05	0.597981
chr19	46762288	rs10415653	chr19:46762222	3.41326e-08	0.595371
chr3	128328469	rs114116214	chr3:128324638	6.96647e-05	0.592449
chr2	82791405	rs2902376	chr2:82935171	0.000265861	0.591161
chr8	135923075	rs139958515	chr8:136350431	8.02628e-05	0.58846
chr11	69324830	rs646544	chr11:69569796	0.000263481	0.587069
chr14	58246298	rs12436119	chr14:58247243	0.000266337	0.583669
chr12	68786763	rs56332714	chr12:68774767	2.62261e-05	0.581198
chr16	6395385	rs140118023	chr16:6258596	2.12118e-05	0.580213
chr2	205682386	rs115435977	chr2:206021114	0.000341796	0.579061
chr3	105803076	rs115606466	chr3:105803076	6.448e-05	0.578084
chr5	25243430	rs143779626	chr5:25077119	0.000144146	0.576867
chr19	17195055	rs141387112	chr19:17194794	3.20406e-08	0.573471
chr1	7201935	rs114007970	chr1:7235471	0.000383854	0.571095
chr3	2070846	rs7616568	chr3:1810648	0.000130238	0.570942
chr1	25903525	rs114706847	chr1:25897631	7.20716e-06	0.568132
chr19	7699226	rs117655093	chr19:7945412	2.3895e-05	0.55986
chr9	77230421	rs141629142	chr9:77197808	1.6474e-05	0.557444
chr2	181953346	rs139529666	chr2:181969525	0.000140567	0.556345
chr6	811745	rs74731148	chr6:804835	5.74447e-05	0.554668
chr2	150950738	rs62168420	chr2:150929243	0.000235061	0.554544
chr1	175026876	rs7548079	chr1:174984826	0.000272498	0.553735
chr19	17207816	rs114383143	chr19:17194794	1.59101e-06	0.551193
chr7	24057719	rs55987659	chr7:24056674	1.53414e-05	0.549721
chr12	29923536	rs11050426	chr12:29940711	0.000185502	0.548755
chr5	76896679	rs111293915	chr5:76943072	0.000350407	0.548238
chr1	26208135	rs115600160	chr1:25897631	0.000224354	0.547886
chr2	5466272	rs181628742	chr2:5444034	0.000201935	0.546434
chr2	54956914	rs73934810	chr2:54967550	1.98266e-07	0.545093
chr19	48170435	rs140068336	chr19:48187620	0.000333252	0.541869
chr4	11155029	rs74595950	chr4:11126186	0.000283497	0.541187
chr2	181896970	rs113181048	chr2:181969525	0.00013389	0.540659
chr4	11126186	rs77956195	chr4:11126186	1.59298e-05	0.540157
chr12	68781796	rs77009400	chr12:68774767	2.62261e-05	0.537075
chr10	6564803	rs77874767	chr10:6550881	6.88825e-05	0.536325
chr1	240886148	rs76463819	chr1:240890120	0.000304601	0.533574
chr1	7245590	rs115084516	chr1:7235471	0.000160266	0.530056
chr10	47607642	rs11591944	chr10:47570332	0.000238262	0.528894
chr5	14749128	rs13170282	chr5:14741358	0.000437229	0.528593
chr6	144389809	rs73781365	chr6:144389809	1.5027e-05	0.528379
chr2	115129547	rs189455130	chr2:115229260	0.000219397	0.528291
chr2	12966043	rs73914175	chr2:12980335	1.09013e-06	0.52617
chr5	133108568	rs17702213	chr5:132980007	1.68147e-05	0.524198
chr11	64766946	rs78748763	chr11:64510250	2.08866e-05	0.523373
chr1	49841131	rs139155550	chr1:49833130	0.000417535	0.512307
chr22	49222787	rs139841651	chr22:49063591	0.000432743	0.511733
chr19	34095917	rs7258852	chr19:34095917	1.0884e-05	0.510516
chr2	187390507	rs112831422	chr2:187404065	4.07915e-05	0.510168
chr1	175064653	rs73044981	chr1:174984826	0.000272498	0.509738
chr4	139226125	rs76154879	chr4:139215171	0.000145312	0.50872
chr4	139226126	rs77721234	chr4:139215171	0.000145312	0.50872
chr1	199364357	rs151227767	chr1:199364357	0.000351357	0.506123
chr3	179936049	rs74736355	chr3:179936049	2.45716e-05	0.50414
chr19	17194794	rs78136485	chr19:17194794	3.20406e-08	0.502432
chr7	20307799	rs113680186	chr7:20291018	2.61364e-07	0.501771
chr3	170141782	rs146301131	chr3:170240518	7.84158e-05	0.500188

## Sheet: Supplementary Table 3 - ASD
Supplementary Table 3. Positive calls for ASD
Chrom	Position	rsID	Lead SNP	Association P	Prediction score
chr3	37283757	rs34439284	chr3:37283757	1.38011e-10	1
chr8	141515671	rs13282837	chr8:141503840	7.54036e-09	1
chr3	154043115	rs148173531	chr3:153918826	1.22986e-07	1
chr10	134788468	rs61861072	chr10:134781829	2.02539e-07	1
chr3	156006982	rs62287664	chr3:155991538	2.24159e-07	1
chr19	49465726	rs79366920	chr19:49460946	2.96249e-07	1
chr19	13108536	rs116857070	chr19:13108536	3.27071e-07	1
chr17	79487122	rs74989642	chr17:79487122	8.65102e-07	1
chr17	79487587	rs75507693	chr17:79487122	8.65102e-07	1
chr10	134786160	rs61861069	chr10:134781829	1.32425e-06	1
chr2	63757829	rs115742170	chr2:63628724	1.45219e-06	1
chr19	13107828	rs73925240	chr19:13108536	1.84577e-06	1
chr6	76197244	rs77153231	chr6:76197244	2.08944e-06	1
chr5	139280283	rs143588677	chr5:139293177	2.13169e-06	1
chr5	139284155	rs143362111	chr5:139293177	2.13169e-06	1
chr2	44408165	rs146923253	chr2:44408165	2.29165e-06	1
chr10	134329367	rs145665031	chr10:134781829	2.4038e-06	1
chr10	134329908	rs142804255	chr10:134781829	2.4038e-06	1
chr10	134331320	rs114659523	chr10:134781829	2.4038e-06	1
chr10	134332606	rs113907713	chr10:134781829	2.4038e-06	1
chr2	56006483	rs80208642	chr2:56006483	2.40913e-06	1
chr10	99183142	rs11189216	chr10:99201622	2.46827e-06	1
chr10	99183145	rs11189217	chr10:99201622	2.46827e-06	1
chr10	99188252	rs28616696	chr10:99201622	2.46827e-06	1
chr10	134320760	rs116509278	chr10:134781829	3.54026e-06	1
chr17	1494027	rs4790668	chr17:1501251	3.67425e-06	1
chr1	109925829	rs17037403	chr1:109913064	6.3341e-06	1
chr6	53726922	rs62397089	chr6:53688016	6.80414e-06	1
chr20	35166802	rs79184263	chr20:35159605	7.35116e-06	1
chr3	157156896	rs74901151	chr3:157101120	7.8465e-06	1
chr3	157161906	rs73158512	chr3:157101120	7.8465e-06	1
chr6	11732823	rs2235418	chr6:11760458	8.08389e-06	1
chr7	1574016	rs3824069	chr7:1568048	8.57269e-06	1
chr5	139341364	rs72796722	chr5:139293177	8.93684e-06	1
chr16	85917823	rs376783	chr16:85792967	9.2015e-06	1
chr1	234659244	rs6661138	chr1:234790766	1.37498e-05	1
chr19	13112137	rs74551279	chr19:13108536	1.38839e-05	1
chr19	13112568	rs76165343	chr19:13108536	1.38839e-05	1
chr19	13112857	rs117629240	chr19:13108536	1.38839e-05	1
chr19	13112897	rs113753492	chr19:13108536	1.38839e-05	1
chr19	13112948	rs78636223	chr19:13108536	1.38839e-05	1
chr1	225760348	rs79912077	chr1:225646713	1.55917e-05	1
chr7	1578489	rs4725197	chr7:1568048	1.99419e-05	1
chr7	1579349	rs73042781	chr7:1568048	1.99419e-05	1
chr7	1579480	rs3735655	chr7:1568048	1.99419e-05	1
chr9	23826017	rs41271155	chr9:23747791	2.0247e-05	1
chr4	153110842	rs55760139	chr4:153551062	2.14473e-05	1
chr12	58003270	rs117405300	chr12:58143445	2.18645e-05	1
chr1	27755260	rs146008584	chr1:27751891	2.24076e-05	1
chr1	27761835	rs146275279	chr1:27751891	2.24076e-05	1
chr1	27872136	rs146443200	chr1:27751891	2.24076e-05	1
chr4	48346283	rs76863121	chr4:48346283	2.39776e-05	1
chr7	148660798	rs111362709	chr7:148660798	2.48217e-05	1
chr10	42455061	rs111919495	chr10:42455061	2.57428e-05	1
chr10	42483372	rs112538587	chr10:42455061	2.57428e-05	1
chr10	42501383	rs79117242	chr10:42455061	2.57428e-05	1
chr6	46096883	rs1076738	chr6:45752855	2.58727e-05	1
chr2	173044120	rs73976576	chr2:173042190	3.12674e-05	1
chr7	30186414	rs10234257	chr7:30222939	3.24648e-05	1
chr7	30189160	rs75570064	chr7:30222939	3.24648e-05	1
chr7	30209108	rs13438371	chr7:30222939	3.24648e-05	1
chr7	30213257	rs111969881	chr7:30222939	3.24648e-05	1
chr17	42423844	rs72824734	chr17:42423844	3.31228e-05	1
chr15	82425638	rs72749523	chr15:82425638	3.4022e-05	1
chr7	30199997	rs28701848	chr7:30222939	3.66392e-05	1
chr19	51141334	rs149222566	chr19:51141334	3.71192e-05	1
chr19	51141383	rs139003155	chr19:51141334	3.71192e-05	1
chr7	139334182	rs6969911	chr7:139538903	3.77377e-05	1
chr1	41897615	rs7526457	chr1:41902747	3.96632e-05	1
chr1	40183702	rs10158739	chr1:40186176	3.96635e-05	1
chr7	32041738	rs75427929	chr7:32041738	4.52343e-05	1
chr21	27443089	rs7276845	chr21:27443089	4.73259e-05	1
chr7	101601549	rs118078515	chr7:101601549	4.80372e-05	1
chr2	54831102	rs72920540	chr2:54831102	4.90252e-05	1
chr3	177691462	rs144954155	chr3:177755929	5.06312e-05	1
chr3	48636507	rs9166	chr3:48766667	5.29886e-05	1
chr17	55596825	rs77177567	chr17:55751516	5.46633e-05	1
chr8	9413875	rs33985989	chr8:9751122	5.53025e-05	1
chr6	46097629	rs7775082	chr6:45752855	5.65882e-05	1
chr6	11769280	rs9470042	chr6:11760458	5.68392e-05	1
chr19	56961027	rs142253785	chr19:57156032	5.9972e-05	1
chr9	24648997	rs113884518	chr9:24780921	6.01976e-05	1
chr9	24649220	rs12379858	chr9:24780921	6.01976e-05	1
chr9	24649730	rs10966369	chr9:24780921	6.01976e-05	1
chr1	27754056	rs2236034	chr1:27751891	6.16577e-05	1
chr1	27758056	rs17162627	chr1:27751891	6.16577e-05	1
chr1	27760257	rs12023037	chr1:27751891	6.16577e-05	1
chr1	27800685	rs74592538	chr1:27751891	6.16577e-05	1
chr19	7736799	rs1477341	chr19:7736799	6.28252e-05	1
chr7	2703197	rs34650249	chr7:2717753	6.39229e-05	1
chr2	30143530	rs56270786	chr2:30139173	6.62225e-05	1
chr8	66755163	rs6472226	chr8:66686087	7.11922e-05	1
chr5	57080169	rs1861059	chr5:57080169	7.17948e-05	1
chr3	52566354	rs7614424	chr3:52566354	7.25133e-05	1
chr11	64510250	rs116796696	chr11:64054602	7.43563e-05	1
chr7	67671982	rs117447935	chr7:67638875	7.46487e-05	1
chr7	101511604	rs143331701	chr7:101601549	7.48557e-05	1
chr2	173116963	rs75390055	chr2:173042190	7.52825e-05	1
chr3	156843723	rs141576861	chr3:157101120	7.6004e-05	1
chr11	64509438	rs71581755	chr11:64054602	7.86483e-05	1
chr16	72912152	rs75919816	chr16:72754745	7.87328e-05	1
chr20	35172046	rs146011376	chr20:35159605	7.95762e-05	1
chr16	72853368	rs4788478	chr16:72754745	8.27368e-05	1
chr8	87978359	rs77119651	chr8:87973318	8.54248e-05	1
chr3	63937231	rs144841539	chr3:63937231	8.56712e-05	1
chr11	44010976	rs60664453	chr11:44010976	8.63156e-05	1
chr2	153330638	rs55915972	chr2:153215701	8.78958e-05	1
chr4	160319812	rs1852870	chr4:160326708	8.80331e-05	1
chr7	139337219	rs80161208	chr7:139538903	8.91598e-05	1
chr7	139337322	rs57824813	chr7:139538903	8.91598e-05	1
chr17	56052404	rs151297492	chr17:55751516	9.63422e-05	1
chr7	139336864	rs57820663	chr7:139538903	9.81744e-05	1
chr16	58032749	rs75112597	chr16:58043255	9.96806e-05	1
chr15	93452441	rs79197389	chr15:93455920	0.000104413	1
chr1	27816432	rs79910937	chr1:27751891	0.000104569	1
chr7	139346305	rs117095933	chr7:139538903	0.000105645	1
chr13	50018822	rs117272893	chr13:50015620	0.000107926	1
chr3	28314922	rs12633651	chr3:28290304	0.000114503	1
chr8	141559788	rs143987786	chr8:141503840	0.000115074	1
chr2	30559200	rs147047780	chr2:30139173	0.000116064	1
chr1	41901066	rs2810570	chr1:41902747	0.000117477	1
chr1	41901868	rs2810571	chr1:41902747	0.000117477	1
chr3	63926377	rs144522123	chr3:63937231	0.000118708	1
chr8	66753261	rs6472225	chr8:66686087	0.000119129	1
chr7	1553789	rs117731637	chr7:1568048	0.000120305	1
chr7	1553790	rs116984111	chr7:1568048	0.000120305	1
chr11	107799785	rs554180	chr11:107829002	0.000121869	1
chr20	35103560	rs78374570	chr20:35159605	0.000125463	1
chr7	148261600	rs11760570	chr7:148660798	0.000125779	1
chr6	76308979	rs72654705	chr6:76197244	0.000135984	1
chr6	76312646	rs72654706	chr6:76197244	0.000135984	1
chr10	42454399	rs148468631	chr10:42455061	0.000136641	1
chr11	3818524	rs181954025	chr11:3793900	0.000138091	1
chr7	30184517	rs10263670	chr7:30222939	0.000139245	1
chr17	39561007	rs16966784	chr17:39638548	0.000140884	1
chr12	96134001	rs11108227	chr12:96112274	0.00014209	1
chr4	160319418	rs1852869	chr4:160326708	0.000143885	1
chr3	177647180	rs138192092	chr3:177755929	0.000148828	1
chr5	175010396	rs10042293	chr5:174765837	0.000149388	1
chr16	85418319	rs8182104	chr16:85792967	0.000150633	1
chr3	37492915	rs13087290	chr3:37283757	0.000151113	1
chr7	83753335	rs3801655	chr7:83758043	0.000159347	1
chr15	93434062	rs116956538	chr15:93455920	0.000162022	1
chr1	40167293	rs72665242	chr1:40186176	0.000162549	1
chr7	83743961	rs6974494	chr7:83758043	0.00016589	1
chr5	14038164	rs112285943	chr5:14054916	0.000166317	1
chr5	14038538	rs111799831	chr5:14054916	0.000166317	1
chr1	849998	rs13303222	chr1:849998	0.000171522	1
chr19	36477026	rs117800673	chr19:36477026	0.000179529	1
chr19	36504463	rs58409493	chr19:36477026	0.000179529	1
chr3	50306249	rs3806708	chr3:50075303	0.000181841	1
chr2	172944060	rs188411555	chr2:173042190	0.000186388	1
chr1	41898112	rs2490097	chr1:41902747	0.000187069	1
chr1	851499	rs4970465	chr1:849998	0.000188854	1
chr7	148402544	rs13224923	chr7:148660798	0.000188968	1
chr1	856041	rs61769717	chr1:849998	0.00019219	1
chr4	152461965	rs144693516	chr4:152461965	0.000195971	1
chr2	173046653	rs57950386	chr2:173042190	0.000198019	1
chr18	54789611	rs147890185	chr18:54807478	0.000201472	1
chr2	102650507	rs11688145	chr2:102650507	0.000203319	1
chr15	47853397	rs192367803	chr15:48144692	0.000207508	1
chr6	140086406	rs148391413	chr6:140130373	0.000207809	1
chr16	85604259	rs72801173	chr16:85792967	0.00020868	1
chr3	156878564	rs111941847	chr3:157101120	0.000210428	1
chr3	156855165	rs77842081	chr3:157101120	0.000225804	1
chr16	85927814	rs391023	chr16:85792967	0.000232109	1
chr16	85932988	rs2270501	chr16:85792967	0.000232715	1
chr8	26152408	rs62494173	chr8:26137393	0.000237786	1
chr8	26175271	rs74445544	chr8:26137393	0.000237786	1
chr1	158879634	rs80312573	chr1:158879634	0.000239487	1
chr15	90591207	rs143384800	chr15:90769864	0.000243995	1
chr15	90608306	rs143923449	chr15:90769864	0.000243995	1
chr10	42495931	rs77301568	chr10:42455061	0.000250496	1
chr17	77091101	rs72634307	chr17:76966772	0.00026321	1
chr3	49760431	rs34345884	chr3:50075303	0.000263347	1
chr8	139563637	rs28853695	chr8:139605797	0.000267646	1
chr1	225768045	rs41304129	chr1:225646713	0.000275001	1
chr1	225815038	rs12139824	chr1:225646713	0.000275001	1
chr19	51142698	rs116963588	chr19:51141334	0.000276419	1
chr19	49465960	rs918546	chr19:49460946	0.000276548	1
chr2	43555930	rs114110541	chr2:43214511	0.000277546	1
chr3	153777893	rs16823584	chr3:153918826	0.000292396	1
chr19	18760807	rs73923136	chr19:18776746	0.000294729	1
chr10	114553222	rs75694960	chr10:114558778	0.000302385	1
chr19	49465384	rs905238	chr19:49460946	0.00030715	1
chr3	78889132	rs75393787	chr3:79012813	0.000314638	1
chr13	49685919	rs117360571	chr13:50015620	0.000315963	1
chr3	64034560	rs114466949	chr3:63937231	0.0003181	1
chr6	150358012	rs9479482	chr6:150322340	0.000319974	1
chr1	161994010	rs4657136	chr1:161983089	0.000323811	1
chr1	170044163	rs12141613	chr1:170422003	0.000324227	1
chr2	128644643	rs148164567	chr2:128676799	0.000324405	1
chr3	157154861	rs2305619	chr3:157101120	0.000328147	1
chr1	852133	rs7518702	chr1:849998	0.000333494	1
chr1	173445076	rs4382766	chr1:173423799	0.000335096	1
chr2	102644461	rs3218984	chr2:102650507	0.000343121	1
chr12	58287630	rs7971877	chr12:58143445	0.000343744	1
chr6	13861806	rs75526450	chr6:14098054	0.000344188	1
chr12	125012628	rs76670309	chr12:125032136	0.000348469	1
chr13	96056155	rs116454546	chr13:96085679	0.000371603	1
chr7	2321247	rs113017110	chr7:2717753	0.000375461	1
chr7	2322104	rs111346648	chr7:2717753	0.000375461	1
chr17	39729121	rs117942059	chr17:39638548	0.000378585	1
chr17	57231195	rs146765323	chr17:56829040	0.000381311	1
chr5	57079334	rs17746790	chr5:57080169	0.000386223	1
chr3	50340996	rs28365992	chr3:50075303	0.000391355	1
chr6	110795363	rs2017114	chr6:110795363	0.000392073	1
chr19	18770947	rs73923139	chr19:18776746	0.00039305	1
chr1	173399734	rs10912618	chr1:173423799	0.000417185	1
chr1	852964	rs4970461	chr1:849998	0.000424933	1
chr17	6938825	rs143912437	chr17:6854824	0.000435314	1
chr19	51197060	rs113468771	chr19:51141334	0.000440418	1
chr2	102643019	rs2072472	chr2:102650507	0.000440588	1
chr2	237797389	rs12692194	chr2:237892341	0.000447963	1
chr17	42392440	rs146658412	chr17:42423844	0.000448901	1
chr17	42401002	rs72824725	chr17:42423844	0.000448901	1
chr7	6745328	rs141715693	chr7:6725938	0.000454618	1
chr19	28351234	rs875681	chr19:27901874	0.000455881	1
chr6	26274310	rs16891516	chr6:26099201	0.000457869	1
chr6	26297309	rs116466748	chr6:26099201	0.000457869	1
chr2	67853282	rs12992403	chr2:67818237	0.000470159	1
chr14	24682837	rs2295319	chr14:24678784	0.000478153	1
chr6	150354665	rs9478380	chr6:150322340	0.000481043	1
chr6	150356526	rs3860823	chr6:150322340	0.000482619	1
chr16	58027465	rs16959626	chr16:58043255	0.000493813	1
chr6	29691800	rs17875381	chr6:29689254	0.000494059	1
chr20	34187313	rs6120998	chr20:34133472	0.000495238	1
chr3	50316119	rs6776145	chr3:50075303	0.000497864	1
chr8	10220187	rs148244079	chr8:9751122	2.85002e-08	1
chr2	11998466	rs55837889	chr2:11998466	5.82398e-08	1
chr5	97151491	rs145913356	chr5:97123302	3.24995e-06	1
chr13	19319531	rs74188833	chr13:19311669	1.42801e-05	1
chr10	42518095	rs113032692	chr10:42455061	2.57428e-05	1
chr18	41244752	rs73471763	chr18:41244752	3.72393e-05	1
chr10	42450123	rs117128833	chr10:42455061	4.50068e-05	1
chr7	148312718	rs11976982	chr7:148660798	0.000107355	1
chr6	76458625	rs72654754	chr6:76197244	0.000122753	1
chr5	14041776	rs16903044	chr5:14054916	0.000166317	1
chr17	72956124	rs3744198	chr17:73099689	0.000394478	1
chr10	134784324	rs61861068	chr10:134781829	2.02539e-07	1
chr21	40686517	rs186970062	chr21:40691570	6.49172e-06	1
chr11	3808288	rs117908908	chr11:3793900	1.17125e-05	1
chr9	23822734	rs73654376	chr9:23747791	2.0247e-05	1
chr22	44733398	rs75185156	chr22:44740415	3.09989e-05	1
chr7	139338947	rs75112241	chr7:139538903	8.91598e-05	1
chr4	153180944	rs147207162	chr4:153551062	0.000273398	1
chr12	58275176	rs4760340	chr12:58143445	0.00043317	1
chr2	128966015	rs7569523	chr2:128676799	0.000460284	1
chr6	32627818	rs115749644	chr6:32627129	0.00047919	1
chr4	171138396	rs150152795	chr4:171103868	4.53685e-07	1
chr16	58018950	rs75722379	chr16:58043255	1.03838e-06	1
chr1	109913064	rs138272129	chr1:109913064	6.3341e-06	1
chr19	57135766	rs192548279	chr19:57156032	0.000128689	1
chr13	19322645	rs9580133	chr13:19311669	0.000205955	1
chr2	214993075	rs13420908	chr2:214993075	2.52856e-14	1
chr17	48642693	rs198538	chr17:48642693	3.8079e-06	1
chr6	29689254	rs6925143	chr6:29689254	6.26089e-05	1
chr21	27451715	rs58594658	chr21:27443089	8.20763e-05	1
chr19	51158516	rs78048255	chr19:51141334	0.000115758	1
chr11	44006257	rs117292037	chr11:44010976	0.000272564	1
chr2	23676032	rs6544857	chr2:23805089	0.000450111	1
chr10	99176326	rs118131002	chr10:99201622	6.92672e-05	1
chr8	84635724	rs55903714	chr8:84442260	8.42435e-05	1
chr2	98896038	rs1394432	chr2:98791729	0.000376135	1
chr7	17961676	rs116391152	chr7:18356433	0.00039563	1
chr8	141515382	rs183335507	chr8:141503840	7.54036e-09	1
chr6	76278028	rs72653200	chr6:76197244	2.08944e-06	1
chr2	43214511	rs150990662	chr2:43214511	8.01791e-06	1
chr17	71344588	rs111569409	chr17:71239598	0.000298977	1
chr16	58057627	rs2060573	chr16:58043255	0.000388918	1
chr13	28379889	rs7992866	chr13:28375693	0.000371775	1
chr17	56421784	rs1859400	chr17:56829040	0.000250905	1
chr15	82439928	rs72749530	chr15:82425638	3.4022e-05	1
chr2	12936911	rs111290813	chr2:13435887	9.21827e-05	1
chr1	173398180	rs4276950	chr1:173423799	0.000487506	1
chr19	51155831	rs58011996	chr19:51141334	0.000100915	1
chr1	114139922	rs1217226	chr1:114090090	0.000193441	1
chr19	13115538	rs118041580	chr19:13108536	1.38839e-05	1
chr1	27804707	rs188906736	chr1:27751891	2.24076e-05	1
chr10	134788851	rs61861073	chr10:134781829	2.02539e-07	1
chr16	85769720	rs408988	chr16:85792967	8.65534e-05	1
chr3	68106768	rs73108704	chr3:68549215	5.28832e-05	1
chr22	30886388	rs73392179	chr22:30922251	0.000107733	1
chr17	79487675	rs76304272	chr17:79487122	8.65102e-07	1
chr5	14042072	rs16903045	chr5:14054916	0.000166317	1
chr7	1562468	rs73042742	chr7:1568048	0.000129736	1
chr10	42428663	rs113707798	chr10:42455061	0.000137129	1
chr7	148409839	rs71532740	chr7:148660798	0.000188968	1
chr14	101278013	rs117585864	chr14:101281990	0.000277186	1
chr19	49471637	rs117997270	chr19:49460946	4.19717e-06	1
chr6	110795412	rs1972500	chr6:110795363	0.000392073	1
chr17	73092557	rs149309332	chr17:73099689	0.000204568	1
chr6	26161013	rs113657606	chr6:26099201	0.000225242	1
chr8	11247568	rs6997405	chr8:11231298	9.35607e-08	1
chr7	1562593	rs73042747	chr7:1568048	0.000129736	1
chr10	42874922	rs75397919	chr10:42455061	0.000278865	1
chr10	134789609	rs61861074	chr10:134781829	2.02539e-07	1
chr10	99177967	rs12266931	chr10:99201622	0.00030783	1
chr15	58552606	rs7165301	chr15:58552606	9.47571e-05	1
chr2	44087612	rs114309202	chr2:44408165	0.00049787	1
chr1	23948104	rs75771130	chr1:23948104	0.000267795	1
chr22	40020176	rs12483993	chr22:40005620	0.000202696	1
chr4	75873345	rs62314872	chr4:75980925	0.000137606	1
chr14	64331423	rs2150291	chr14:64388883	0.000266915	1
chr16	86114133	rs56166366	chr16:85792967	0.000368383	1
chr13	49554480	rs1928111	chr13:50015620	0.000387932	1
chr13	19325387	rs9580143	chr13:19311669	0.000205955	1
chr19	13116045	rs78897270	chr19:13108536	1.38839e-05	1
chr1	23948179	rs75304127	chr1:23948104	0.000267795	1
chr6	76275807	rs72653198	chr6:76197244	2.08944e-06	1
chr13	42030949	rs74534412	chr13:42028558	9.4886e-05	1
chr13	42029826	rs7994950	chr13:42028558	9.4886e-05	1
chr3	83862324	rs80213073	chr3:83800824	3.3769e-07	1
chr2	53782531	rs71413238	chr2:53727267	0.000413255	1
chr17	1490409	rs8078582	chr17:1501251	0.000345251	1
chr19	36501048	rs73607776	chr19:36477026	0.000472064	1
chr8	38053165	rs112022150	chr8:38194012	6.13079e-08	1
chr15	82452116	rs56050367	chr15:82425638	3.4022e-05	1
chr22	44740415	rs74464138	chr22:44740415	6.14668e-06	1
chr1	114084544	rs4456089	chr1:114090090	0.000147989	1
chr1	41902747	rs7550189	chr1:41902747	1.3399e-05	1
chr3	79018455	rs73120661	chr3:79012813	8.78077e-06	1
chr16	85668990	rs12918736	chr16:85792967	0.000280226	1
chr3	37329140	rs13072806	chr3:37283757	1.38011e-10	1
chr7	1562519	rs113441957	chr7:1568048	0.000129736	1
chr4	160355746	rs4690942	chr4:160326708	7.9812e-05	1
chr1	27798699	rs150448477	chr1:27751891	6.16577e-05	1
chr7	148340864	rs11773375	chr7:148660798	0.000243495	1
chr18	21228995	rs117566523	chr18:20899287	8.5123e-05	1
chr2	59151072	rs6728580	chr2:59150222	0.000488851	1
chr2	12938358	rs112600870	chr2:13435887	9.21827e-05	1
chr1	46911398	rs79830553	chr1:46911398	2.08454e-05	1
chr20	5037872	rs261358	chr20:5057691	6.88993e-05	1
chr3	48626047	rs76683871	chr3:48766667	5.29886e-05	1
chr1	173423799	rs4916358	chr1:173423799	0.000239996	1
chr2	29840847	rs58719298	chr2:30139173	0.000354871	1
chr16	58058464	rs3759956	chr16:58043255	0.000473783	1
chr13	28375693	rs7989617	chr13:28375693	6.51592e-05	1
chr20	35119597	rs137963750	chr20:35159605	1.69992e-05	1
chr7	73936046	rs147609187	chr7:73949411	0.000445071	1
chr4	75861583	rs77309928	chr4:75980925	0.000138359	1
chr12	96199618	rs1369822	chr12:96112274	0.000210263	1
chr2	64118972	rs114664747	chr2:63628724	3.65696e-06	1
chr9	129230489	rs142277285	chr9:128846932	0.000297731	1
chr17	79323796	rs60782671	chr17:79487122	0.000394485	1
chr17	79323797	rs58802506	chr17:79487122	0.000394485	1
chr19	13086006	rs117890356	chr19:13108536	1.37716e-06	1
chr11	44008427	rs116971513	chr11:44010976	0.000272564	1
chr16	75230427	rs118170113	chr16:75249755	0.000471436	1
chr13	49597014	rs76890951	chr13:50015620	5.33214e-05	1
chr10	129642635	rs75657672	chr10:129642522	3.55217e-05	1
chr2	44084490	rs61710790	chr2:44408165	0.000484423	1
chr10	129642522	rs80262374	chr10:129642522	3.55217e-05	1
chr11	63786821	rs4980518	chr11:64054602	4.08947e-05	1
chr13	111012570	rs56194898	chr13:110649897	9.6176e-05	1
chr2	44084300	rs146302840	chr2:44408165	7.15707e-05	1
chr10	134786748	rs61861070	chr10:134781829	2.02539e-07	1
chr17	72898768	rs72844515	chr17:73099689	0.000477285	1
chr17	55110632	rs139231686	chr17:54750838	0.000475599	1
chr4	24449011	rs113685134	chr4:24448916	8.47068e-06	1
chr13	42030103	rs6560997	chr13:42028558	9.4886e-05	1
chr19	27901874	rs7339513	chr19:27901874	0.000173531	1
chr16	86117000	rs55837270	chr16:85792967	2.42845e-05	1
chr19	49450784	rs61515781	chr19:49460946	6.33592e-08	1
chr2	23551532	rs79222784	chr2:23805089	0.000186316	1
chr3	63959737	rs143193150	chr3:63937231	8.92789e-05	1
chr5	139344322	rs72796723	chr5:139293177	6.5644e-05	1
chr20	23584116	rs726217	chr20:23582418	0.000173177	1
chr5	14054916	rs77106011	chr5:14054916	1.124e-05	1
chr1	40186176	rs66686675	chr1:40186176	1.69276e-05	1
chr21	40691570	rs35784053	chr21:40691570	5.41296e-06	1
chr2	59150956	rs12328778	chr2:59150222	0.000488851	1
chr2	44084484	rs60632368	chr2:44408165	0.000484423	1
chr10	4983396	rs138385223	chr10:4963621	3.23756e-06	1
chr13	42028558	rs117460771	chr13:42028558	9.4886e-05	1
chr1	3478290	rs74048619	chr1:3487304	0.000105596	1
chr5	127887453	rs6863262	chr5:128014834	0.00042567	1
chr10	57573029	rs10825627	chr10:57348300	0.000118695	1
chr13	42029998	rs60665648	chr13:42028558	9.4886e-05	1
chr2	44084503	rs59880010	chr2:44408165	0.000484423	1
chr5	163629953	rs4868870	chr5:163498713	2.78913e-07	1
chr13	45468337	rs17066289	chr13:45466574	5.41677e-05	1
chr6	13861494	rs116461928	chr6:14098054	0.000344188	1
chr17	79489845	rs74937868	chr17:79487122	1.77727e-06	1
chr13	19329443	rs146060459	chr13:19311669	0.000205955	1
chr16	19275459	rs12325307	chr16:19274954	1.3341e-05	1
chr7	90728061	rs1526312	chr7:90728061	0.000159725	1
chr6	140065787	rs117825591	chr6:140130373	0.000207809	1
chr10	52143848	rs117352305	chr10:52143848	1.5207e-05	1
chr7	148304642	rs76977783	chr7:148660798	5.15447e-05	1
chr8	38346214	rs73674179	chr8:38194012	0.000197426	1
chr3	34858617	rs137962983	chr3:34977311	1.44247e-07	1
chr7	2323161	rs112023656	chr7:2717753	0.000375461	1
chr11	97836172	rs117741708	chr11:97807764	0.000333687	1
chr6	150322340	rs143846903	chr6:150322340	3.46997e-05	1
chr7	83768966	rs150422927	chr7:83758043	4.93555e-05	1
chr7	115687449	rs148477560	chr7:115551329	1.19354e-05	1
chr8	38213552	rs77367878	chr8:38194012	3.07124e-05	1
chr5	139317501	rs67271177	chr5:139293177	0.000225797	1
chr1	114139616	rs1217227	chr1:114090090	0.000193441	1
chr16	58036349	rs187145857	chr16:58043255	9.96806e-05	1
chr16	58036351	rs3743561	chr16:58043255	9.96806e-05	1
chr16	58036347	rs3743560	chr16:58043255	0.000191463	1
chr5	139308988	rs72796711	chr5:139293177	8.93684e-06	1
chr6	11745652	rs2294425	chr6:11760458	2.03799e-05	1
chr11	63711811	rs7128959	chr11:64054602	0.000254393	1
chr1	27805456	rs114197843	chr1:27751891	2.24076e-05	1
chr3	48600145	rs78159609	chr3:48766667	1.92835e-05	1
chr10	134781829	rs61861065	chr10:134781829	2.02539e-07	1
chr17	56409980	rs115919058	chr17:56829040	0.00040797	1
chr22	30888589	rs56037418	chr22:30922251	0.00015959	1
chr17	64371909	rs117189875	chr17:64768834	0.000194206	1
chr3	177328322	rs4857717	chr3:177755929	0.000274721	1
chr8	87978079	rs74388790	chr8:87973318	8.54248e-05	1
chr14	63974914	rs144399647	chr14:64388883	0.000451555	1
chr6	145576782	rs474537	chr6:145546664	0.000239727	1
chr17	79494936	rs74006325	chr17:79487122	1.94013e-06	1
chr10	99179677	rs77248947	chr10:99201622	2.46827e-06	1
chr1	161983089	rs6676438	chr1:161983089	0.000156941	1
chr8	11236851	rs7003990	chr8:11231298	1.68141e-11	1
chr13	99042390	rs2256823	chr13:99042390	4.87753e-05	1
chr8	26184203	rs62490960	chr8:26137393	0.000237786	1
chr1	23950335	rs139983085	chr1:23948104	0.000267795	1
chr14	52065854	rs117631279	chr14:52065854	0.000138196	1
chr5	139299728	rs79614943	chr5:139293177	6.5644e-05	1
chr2	29840771	rs60569471	chr2:30139173	0.000354871	1
chr13	19319775	rs72488144	chr13:19311669	1.42801e-05	1
chr15	93455920	rs139376511	chr15:93455920	9.62428e-05	1
chr14	52066519	rs78608750	chr14:52065854	0.000138196	1
chr20	20795898	rs75195471	chr20:20795898	2.00232e-05	1
chr10	129722224	rs112675368	chr10:129642522	0.0002564	1
chr17	79452162	rs9907460	chr17:79487122	0.000467599	1
chr15	82433225	rs72749528	chr15:82425638	3.4022e-05	1
chr19	28087377	rs4589673	chr19:27901874	0.000350058	1
chr19	13098637	rs117547594	chr19:13108536	1.37716e-06	1
chr6	11730612	rs9348963	chr6:11760458	0.000456096	1
chr20	55717904	rs117858929	chr20:55571608	0.000138983	1
chr1	190531999	rs814951	chr1:190481894	0.000139266	1
chr19	18782047	rs73923143	chr19:18776746	0.000281345	1
chr19	13111386	rs77543210	chr19:13108536	1.38839e-05	1
chr19	57156032	rs118049048	chr19:57156032	1.81683e-05	1
chr8	26156581	rs62494174	chr8:26137393	0.000237786	1
chr7	24883859	rs17150275	chr7:24560619	0.0002104	1
chr7	77862252	rs955087	chr7:78248378	0.00040645	1
chr17	1490495	rs117240559	chr17:1501251	2.22115e-05	1
chr5	155221587	rs12108836	chr5:155226851	6.68196e-05	1
chr2	173043822	rs73976573	chr2:173042190	3.12674e-05	1
chr16	85920480	rs370703	chr16:85792967	0.000189425	1
chr16	86116195	rs79105468	chr16:85792967	1.8427e-05	1
chr4	24448916	rs73111114	chr4:24448916	8.47068e-06	1
chr3	55003356	rs145882904	chr3:55207806	0.000145162	1
chr8	10846117	rs147685500	chr8:11231298	4.11081e-08	1
chr2	63801634	rs114059780	chr2:63628724	2.23009e-05	1
chr14	101244336	rs74981531	chr14:101281990	5.03826e-05	1
chr3	157161305	rs73158510	chr3:157101120	7.8465e-06	1
chr1	111310488	rs343797	chr1:111310488	0.000176891	1
chr3	28284896	rs7611318	chr3:28290304	0.000465162	1
chr7	106482740	rs113577116	chr7:106854883	5.41831e-05	1
chr16	86116213	rs8058740	chr16:85792967	1.77697e-05	1
chr6	23862360	rs78939505	chr6:23824730	6.71097e-05	1
chr13	42029432	rs115989005	chr13:42028558	9.4886e-05	1
chr2	44092696	rs76495234	chr2:44408165	7.85794e-05	1
chr9	11626303	rs1822391	chr9:11550300	0.000178422	1
chr18	41241821	rs73471756	chr18:41244752	0.000122908	1
chr7	83774197	rs11982245	chr7:83758043	6.36131e-05	1
chr1	225769956	rs72753042	chr1:225646713	0.000275001	1
chr5	139334233	rs114519016	chr5:139293177	6.5644e-05	1
chr13	19332201	rs114222751	chr13:19311669	4.23407e-05	1
chr7	139343153	rs78637898	chr7:139538903	0.000105645	1
chr2	52585584	rs72800215	chr2:52585584	2.34721e-05	1
chr7	52063256	rs148430173	chr7:52130935	0.00032008	1
chr6	29688501	rs2517910	chr6:29689254	0.000156078	1
chr14	52075571	rs7149515	chr14:52065854	0.000477469	1
chr5	139329995	rs67659189	chr5:139293177	0.000225797	1
chr5	139293177	rs112451978	chr5:139293177	7.74034e-07	1
chr13	50036790	rs144793890	chr13:50015620	6.33794e-05	1
chr8	26196735	rs3808572	chr8:26137393	0.000237786	1
chr17	5737888	rs144903811	chr17:5737888	0.000383501	1
chr21	27455024	rs60381302	chr21:27443089	4.73259e-05	1
chr7	2322889	rs147431451	chr7:2717753	0.000375461	1
chr8	9752536	rs116556374	chr8:9751122	7.06484e-09	1
chr8	11241398	rs73663115	chr8:11231298	1.68141e-11	1
chr4	153249221	rs139254984	chr4:153551062	0.000162321	1
chr7	30237824	rs10257611	chr7:30222939	5.4276e-05	1
chr7	24883746	rs60192259	chr7:24560619	0.0002104	1
chr13	100561548	rs9557334	chr13:100561834	0.000258838	1
chr4	12265508	rs114160064	chr4:12317474	4.01526e-05	1
chr2	29840516	rs59884086	chr2:30139173	0.000354871	1
chr8	141506903	rs11780595	chr8:141503840	0.000417185	1
chr8	66693623	rs7828699	chr8:66686087	0.000128875	1
chr4	153151573	rs111283182	chr4:153551062	1.04097e-05	1
chr13	99042720	rs3825437	chr13:99042390	0.000160709	1
chr2	29840986	rs61641759	chr2:30139173	0.000354871	1
chr15	35147345	rs3743121	chr15:35194855	0.000337912	1
chr1	27773408	rs715224	chr1:27751891	6.16577e-05	1
chr9	89109647	rs72750671	chr9:89109647	2.89701e-05	1
chr6	26326726	rs115940497	chr6:26099201	0.000457869	1
chr1	87594979	rs74831535	chr1:87611084	4.14186e-06	1
chr17	39471929	rs12449671	chr17:39638548	0.000154004	1
chr7	17884840	rs116998168	chr7:18356433	0.00039563	1
chr9	23772277	rs7038525	chr9:23747791	0.000152953	1
chr13	112115032	rs9560081	chr13:112117495	0.000388037	1
chr1	161705747	rs112876729	chr1:161983089	0.000342071	1
chr8	11244857	rs28432983	chr8:11231298	1.68141e-11	1
chr22	30922251	rs73881473	chr22:30922251	3.12307e-05	0.999999
chr22	44730237	rs111645966	chr22:44740415	0.000114987	0.999999
chr2	173042497	rs11892244	chr2:173042190	3.12674e-05	0.999999
chr8	124948536	rs143395699	chr8:124867336	0.000340253	0.999999
chr14	92953697	rs11848347	chr14:92882421	0.000184912	0.999999
chr17	18851325	rs151132219	chr17:18851325	1.26951e-06	0.999999
chr8	11248049	rs7831750	chr8:11231298	3.04195e-07	0.999999
chr22	44976358	rs73428640	chr22:44740415	0.000328212	0.999999
chr9	119238756	rs12005639	chr9:119496103	0.000117415	0.999999
chr22	30900990	rs148810984	chr22:30922251	0.00015959	0.999999
chr3	143356158	rs73152841	chr3:143821560	0.000193841	0.999999
chr2	208108528	rs114617574	chr2:208108528	3.62438e-05	0.999999
chr3	16070506	rs9874065	chr3:16061808	0.000302413	0.999999
chr10	5007213	rs150148256	chr10:4963621	1.38776e-05	0.999999
chr1	27795000	rs139435781	chr1:27751891	2.24076e-05	0.999999
chr8	66736720	rs62507652	chr8:66686087	0.000267122	0.999999
chr3	47898307	rs319680	chr3:47582867	0.000479806	0.999999
chr19	18776746	rs73923141	chr19:18776746	0.000132917	0.999999
chr1	170032254	rs12145614	chr1:170422003	0.000313357	0.999999
chr17	39458893	rs758741	chr17:39638548	0.000164658	0.999999
chr19	7742802	rs10401670	chr19:7736799	0.000367322	0.999999
chr2	68132658	rs72900963	chr2:67818237	0.000119836	0.999999
chr8	41723550	rs13282541	chr8:41723550	0.000133962	0.999999
chr2	237849999	rs79532807	chr2:237892341	4.79041e-05	0.999999
chr14	52063552	rs76382390	chr14:52065854	0.000377684	0.999999
chr11	64054602	rs144121146	chr11:64054602	2.26237e-07	0.999999
chr2	52497342	rs72798358	chr2:52585584	6.60518e-05	0.999999
chr7	24882608	rs58923130	chr7:24560619	0.0002104	0.999999
chr16	75231866	rs11644299	chr16:75249755	0.000471436	0.999999
chr8	102888671	rs72679028	chr8:102787787	0.0002876	0.999998
chr15	85862310	rs149706408	chr15:85909770	6.55159e-05	0.999998
chr20	5041677	rs261351	chr20:5057691	0.000222351	0.999998
chr16	57975215	rs8052097	chr16:58043255	1.06106e-05	0.999998
chr12	14730134	rs73062625	chr12:15011998	5.29496e-05	0.999998
chr13	19284039	rs74238954	chr13:19311669	1.79523e-05	0.999998
chr1	40168072	rs55968964	chr1:40186176	3.96635e-05	0.999998
chr8	26165261	rs76393155	chr8:26137393	0.000237786	0.999998
chr17	1501251	rs79232834	chr17:1501251	2.75497e-07	0.999998
chr1	110022604	rs114337549	chr1:109913064	0.000498154	0.999998
chr2	44420099	rs145186523	chr2:44408165	2.29165e-06	0.999998
chr6	62880426	rs78311390	chr6:63233046	4.64178e-05	0.999998
chr19	13104027	rs10422323	chr19:13108536	1.84577e-06	0.999998
chr6	110795608	rs916718	chr6:110795363	0.000392073	0.999998
chr6	53826862	rs72945729	chr6:53688016	0.000168036	0.999998
chr9	114856721	rs7032451	chr9:114857260	0.000395444	0.999998
chr13	112123883	rs78872764	chr13:112117495	0.00034603	0.999998
chr1	3487304	rs79568147	chr1:3487304	4.40669e-06	0.999998
chr10	4988219	rs145000826	chr10:4963621	3.23756e-06	0.999998
chr7	83767857	rs142644435	chr7:83758043	4.93555e-05	0.999998
chr1	161996062	rs4656347	chr1:161983089	0.000206513	0.999998
chr1	40179614	rs72936910	chr1:40186176	3.96635e-05	0.999998
chr9	14063602	rs117035822	chr9:14128492	0.00032481	0.999997
chr3	48267414	rs75225498	chr3:48766667	7.57287e-06	0.999997
chr4	160312930	rs11732785	chr4:160326708	5.7637e-05	0.999997
chr7	148311719	rs12113720	chr7:148660798	0.000107355	0.999997
chr7	109194708	rs139865617	chr7:109180247	0.000319145	0.999997
chr16	85792967	rs72805116	chr16:85792967	7.92874e-06	0.999997
chr8	10235282	rs17708798	chr8:9751122	0.000155701	0.999997
chr9	119153552	rs1354956	chr9:119496103	0.000119937	0.999996
chr13	19328656	rs116542695	chr13:19311669	0.000205955	0.999996
chr6	32628189	rs9273489	chr6:32627129	2.64683e-05	0.999996
chr5	139295655	rs72796709	chr5:139293177	8.93684e-06	0.999996
chr5	163555464	rs1363068	chr5:163498713	3.32905e-07	0.999996
chr8	8085422	rs181783593	chr8:7885750	0.000415313	0.999996
chr9	114875617	rs2476934	chr9:114857260	0.000288449	0.999996
chr17	71207622	rs57625680	chr17:71239598	0.000161863	0.999996
chr17	79500399	rs149288461	chr17:79487122	1.37024e-05	0.999995
chr7	30180568	rs10260833	chr7:30222939	0.000123858	0.999995
chr10	134807264	rs61860515	chr10:134781829	1.06742e-06	0.999995
chr7	73940978	rs73135369	chr7:73949411	0.000445071	0.999995
chr7	18360107	rs190764593	chr7:18356433	7.90582e-08	0.999995
chr2	49766438	rs2088580	chr2:49778690	0.000325792	0.999995
chr12	103960652	rs146090969	chr12:103957082	0.000317498	0.999995
chr18	20902136	rs78431144	chr18:20899287	1.28746e-05	0.999994
chr13	45446336	rs79895579	chr13:45466574	8.19048e-05	0.999994
chr22	40023010	rs116047974	chr22:40005620	0.000202696	0.999994
chr7	24883093	rs76798214	chr7:24560619	0.0002104	0.999994
chr7	28265419	rs77665927	chr7:28274384	8.73642e-05	0.999993
chr18	54795898	rs138646580	chr18:54807478	0.000201472	0.999993
chr8	41744094	rs7000214	chr8:41723550	0.000376135	0.999993
chr10	134792596	rs72863208	chr10:134781829	2.02539e-07	0.999993
chr16	86112950	rs55919239	chr16:85792967	0.000368383	0.999993
chr8	11231298	rs6601583	chr8:11231298	8.4898e-17	0.999993
chr2	29840625	rs60709469	chr2:30139173	0.000354871	0.999992
chr7	32134041	rs60575424	chr7:32041738	0.000392933	0.999992
chr16	85921347	rs448136	chr16:85792967	0.000199916	0.99999
chr6	11760458	rs74652666	chr6:11760458	2.3983e-06	0.99999
chr15	90592173	rs146805756	chr15:90769864	0.000243995	0.99999
chr9	91297741	rs190033006	chr9:91256579	0.000275205	0.99999
chr8	5902984	rs191367513	chr8:5925157	0.000445012	0.99999
chr9	23747791	rs1329044	chr9:23747791	6.01853e-05	0.999989
chr13	19327187	rs71432213	chr13:19311669	3.13171e-05	0.999989
chr7	78332992	rs73149081	chr7:78248378	1.76231e-05	0.999989
chr17	18764305	rs77353136	chr17:18851325	0.00038685	0.999989
chr1	234659605	rs71638498	chr1:234790766	1.37498e-05	0.999989
chr17	42389814	rs72824724	chr17:42423844	0.000276796	0.999988
chr17	39599136	rs3826548	chr17:39638548	7.29049e-05	0.999988
chr10	35916372	rs663700	chr10:35878792	0.000374371	0.999987
chr3	177772273	rs76377597	chr3:177755929	0.000281509	0.999987
chr15	85890858	rs75932209	chr15:85909770	0.000181167	0.999987
chr7	18164980	rs12535940	chr7:18356433	0.000132405	0.999986
chr8	11336964	rs58209053	chr8:11231298	2.28031e-06	0.999986
chr2	12122439	rs143953749	chr2:11998466	0.000183158	0.999985
chr2	98699888	rs6756742	chr2:98791729	0.000444393	0.999985
chr5	139278862	rs192250747	chr5:139293177	2.13169e-06	0.999985
chr22	40024322	rs144250608	chr22:40005620	0.000202696	0.999985
chr20	20797537	rs75791505	chr20:20795898	2.00232e-05	0.999985
chr17	55106752	rs76143972	chr17:54750838	0.000475599	0.999985
chr20	34186517	rs6120996	chr20:34133472	1.86457e-05	0.999984
chr10	134790425	rs9419272	chr10:134781829	2.02539e-07	0.999984
chr17	55750185	rs111960739	chr17:55751516	3.37834e-05	0.999983
chr15	85431144	rs12442557	chr15:85909770	0.000308683	0.999981
chr8	66694119	rs1316700	chr8:66686087	0.000149221	0.99998
chr2	63662239	rs79712525	chr2:63628724	1.52082e-07	0.999979
chr8	10229573	rs144221224	chr8:9751122	4.42274e-06	0.999979
chr7	24883514	rs75398976	chr7:24560619	0.0002104	0.999979
chr19	28389129	rs10516700	chr19:27901874	0.000341808	0.999979
chr7	18357870	rs181257579	chr7:18356433	7.90582e-08	0.999978
chr12	96134818	rs12321507	chr12:96112274	0.00014209	0.999978
chr13	100561834	rs1886032	chr13:100561834	6.57645e-05	0.999978
chr3	68118626	rs114551020	chr3:68549215	5.28832e-05	0.999978
chr3	68118625	rs117565334	chr3:68549215	0.000239097	0.999978
chr8	11234711	rs10091777	chr8:11231298	1.68141e-11	0.999976
chr16	86018476	rs77953533	chr16:85792967	0.000374314	0.999975
chr12	28107763	rs147609427	chr12:28086952	0.000136472	0.999975
chr12	96161401	rs138336415	chr12:96112274	0.00014209	0.999975
chr13	40084251	rs11618379	chr13:40084251	7.04405e-05	0.999975
chr10	134796326	rs72863212	chr10:134781829	2.02539e-07	0.999974
chr17	5738652	rs76637164	chr17:5737888	0.000383501	0.999974
chr1	41895497	rs2810569	chr1:41902747	0.000180041	0.999973
chr4	59060524	rs115930716	chr4:59112432	4.47058e-07	0.999971
chr4	153549289	rs62320818	chr4:153551062	0.000451328	0.999971
chr5	1729931	rs79335580	chr5:1728093	0.000225721	0.999971
chr3	13203543	rs165269	chr3:12887551	0.000413801	0.99997
chr6	16743909	rs16878970	chr6:16772207	0.000351832	0.99997
chr14	101283076	rs8006085	chr14:101281990	3.5586e-05	0.999969
chr14	101281990	rs112085487	chr14:101281990	3.5586e-05	0.999969
chr4	48351064	rs75004632	chr4:48346283	2.39776e-05	0.999968
chr8	66690822	rs974149	chr8:66686087	0.000146099	0.999965
chr3	78938757	rs73116707	chr3:79012813	8.97843e-06	0.999965
chr10	134801162	rs61860511	chr10:134781829	2.35649e-07	0.999964
chr5	14056196	rs78599826	chr5:14054916	1.74805e-05	0.999962
chr5	128010091	rs4382207	chr5:128014834	0.000221008	0.999962
chr14	101283063	rs79081584	chr14:101281990	3.5586e-05	0.999961
chr14	21569422	rs4982407	chr14:21229626	0.00010193	0.999959
chr9	11550300	rs117181501	chr9:11550300	5.21033e-07	0.999958
chr3	78888834	rs151256934	chr3:79012813	0.000138143	0.999957
chr12	4006395	rs60906738	chr12:4006395	1.35496e-07	0.999954
chr8	102762796	rs1111886	chr8:102787787	0.000238928	0.999953
chr13	19276348	rs56666532	chr13:19311669	0.000120856	0.999949
chr5	128010071	rs10053477	chr5:128014834	0.000258166	0.999946
chr2	67920930	rs4671839	chr2:67818237	9.46537e-05	0.999945
chr13	50036080	rs140086084	chr13:50015620	6.33794e-05	0.999944
chr15	92091818	rs142184369	chr15:92165295	0.000309771	0.999942
chr1	3486174	rs143687793	chr1:3487304	2.90572e-05	0.999942
chr7	37790325	rs2709115	chr7:37858610	8.24588e-05	0.99994
chr3	16028861	rs116104612	chr3:16061808	0.000487789	0.999939
chr5	139332034	rs114644491	chr5:139293177	6.5644e-05	0.999938
chr19	56313528	rs299175	chr19:56124729	0.00027665	0.999937
chr10	100786314	rs75677502	chr10:100968458	0.000275914	0.999936
chr7	148664524	rs111431281	chr7:148660798	6.02096e-05	0.999936
chr10	4983077	rs150078094	chr10:4963621	3.23756e-06	0.999935
chr7	73949411	rs59656369	chr7:73949411	2.52564e-05	0.999933
chr9	16771494	rs117506587	chr9:16854839	0.000101056	0.99993
chr9	24645371	rs11496406	chr9:24780921	4.39487e-05	0.999929
chr2	44087256	rs185204087	chr2:44408165	0.000233589	0.999929
chr6	26276289	rs114572657	chr6:26099201	0.000457869	0.999924
chr8	124954392	rs144514091	chr8:124867336	0.000340253	0.999921
chr4	171128750	rs139112707	chr4:171103868	4.53685e-07	0.99992
chr3	130567545	rs6788662	chr3:130572996	0.000126824	0.99992
chr15	91753863	rs72748102	chr15:92165295	2.82058e-05	0.999918
chr10	4987957	rs139878205	chr10:4963621	3.23756e-06	0.999916
chr2	122656120	rs72833026	chr2:122656120	1.13727e-06	0.999916
chr5	139287997	rs141017510	chr5:139293177	2.13169e-06	0.999911
chr1	3480162	rs77039417	chr1:3487304	0.000237002	0.99991
chr10	134805511	rs61860513	chr10:134781829	5.94273e-07	0.999907
chr8	141568480	rs148404917	chr8:141503840	0.000127752	0.999903
chr13	19328718	rs150915653	chr13:19311669	0.000205955	0.999902
chr15	73127975	rs12592987	chr15:73007893	0.000393924	0.999897
chr18	48409957	rs114497411	chr18:48482558	9.93987e-05	0.999896
chr14	101121371	rs79073739	chr14:101281990	0.000303934	0.99989
chr12	96220464	rs1436119	chr12:96112274	0.000205713	0.999887
chr7	139233171	rs76307085	chr7:139538903	0.000133533	0.999885
chr6	26176010	rs79267062	chr6:26099201	0.000350804	0.999882
chr1	3487557	rs78670261	chr1:3487304	7.64729e-05	0.999881
chr17	1490965	rs4790661	chr17:1501251	7.31214e-06	0.99988
chr6	76277796	rs72653199	chr6:76197244	2.08944e-06	0.99988
chr2	56021377	rs147419265	chr2:56006483	9.0314e-06	0.999877
chr10	134787174	rs61861071	chr10:134781829	2.02539e-07	0.999874
chr7	2718678	rs149783868	chr7:2717753	0.000173796	0.999874
chr1	27758944	rs148154713	chr1:27751891	9.17049e-05	0.999872
chr17	42411101	rs72824727	chr17:42423844	0.000448901	0.999869
chr14	77088859	rs850755	chr14:77154167	0.000410402	0.999867
chr15	62041761	rs77565009	chr15:62007722	0.000426545	0.999859
chr19	57156329	rs117679887	chr19:57156032	5.85469e-05	0.999855
chr21	27452029	rs57129976	chr21:27443089	4.73259e-05	0.999853
chr7	83775962	rs141213957	chr7:83758043	6.36131e-05	0.99985
chr8	41746092	rs10504046	chr8:41723550	0.00041194	0.999843
chr18	5287739	rs78944409	chr18:5267943	0.000361813	0.999841
chr3	130576697	rs28495344	chr3:130572996	0.0001076	0.999837
chr16	19275562	rs12325310	chr16:19274954	1.3341e-05	0.999831
chr13	112100565	rs9555798	chr13:112117495	0.000259964	0.999829
chr14	77094853	rs11159220	chr14:77154167	0.000202646	0.999823
chr1	173441633	rs4916362	chr1:173423799	0.000390588	0.999822
chr14	77112202	rs1625024	chr14:77154167	0.00016346	0.999819
chr8	9774436	rs140705579	chr8:9751122	7.06484e-09	0.999818
chr8	9751122	rs139548168	chr8:9751122	7.06484e-09	0.999814
chr2	199543380	rs13426764	chr2:199947074	0.000495665	0.999814
chr18	54806345	rs147298309	chr18:54807478	6.61131e-05	0.999808
chr16	75235710	rs139112140	chr16:75249755	6.68306e-05	0.999798
chr10	134806441	rs61860514	chr10:134781829	2.87314e-07	0.999788
chr8	3432298	rs76009298	chr8:3635748	1.49896e-05	0.999766
chr22	44740938	rs7410726	chr22:44740415	1.34013e-05	0.999757
chr2	208314740	rs75390794	chr2:208108528	0.000484249	0.999734
chr17	39470631	rs10512485	chr17:39638548	0.00014293	0.999731
chr1	43695364	rs12126280	chr1:43369305	0.00045521	0.999729
chr15	85430969	rs3743162	chr15:85909770	0.000331734	0.999726
chr7	101521108	rs141055531	chr7:101601549	7.48557e-05	0.999726
chr18	5287995	rs7242692	chr18:5267943	0.000361813	0.999714
chr6	63474337	rs193108935	chr6:63233046	0.00036793	0.999688
chr7	115624478	rs35695387	chr7:115551329	4.72437e-08	0.999685
chr16	86113642	rs11645606	chr16:85792967	0.000368383	0.999685
chr2	29841073	rs72862851	chr2:30139173	0.000354871	0.999681
chr5	97222450	rs116255022	chr5:97123302	6.37872e-05	0.999675
chr5	1728505	rs116538499	chr5:1728093	0.000225721	0.999669
chr8	66693445	rs6472222	chr8:66686087	7.17948e-05	0.999663
chr7	73950398	rs73135382	chr7:73949411	0.000445071	0.999652
chr2	122579284	rs79652846	chr2:122656120	2.81282e-05	0.999641
chr15	85430838	rs3743161	chr15:85909770	0.000423593	0.99963
chr10	52366215	rs7077862	chr10:52143848	5.29685e-05	0.999629
chr4	31468829	rs145508997	chr4:31468829	1.73385e-08	0.999622
chr5	137956198	rs11948006	chr5:137956198	0.000109837	0.99962
chr3	143857338	rs147141316	chr3:143821560	0.000438185	0.9996
chr20	19516719	rs142046465	chr20:19516719	9.99831e-05	0.999597
chr7	2322812	rs112282546	chr7:2717753	0.000375461	0.999583
chr2	55052842	rs148156027	chr2:54831102	0.00026566	0.999569
chr12	130822544	rs182955466	chr12:130899096	0.000421521	0.999559
chr8	10105868	rs17750548	chr8:9751122	2.08486e-06	0.999551
chr14	64388883	rs79703664	chr14:64388883	6.17596e-06	0.999548
chr19	18772566	rs55785071	chr19:18776746	0.000232057	0.999544
chr9	23813023	rs3793602	chr9:23747791	6.59158e-05	0.999536
chr2	122583101	rs80283800	chr2:122656120	2.81282e-05	0.999536
chr16	75247389	rs149850194	chr16:75249755	4.10911e-06	0.99951
chr2	63794888	rs6735699	chr2:63628724	6.47259e-05	0.9995
chr3	118891680	rs16829389	chr3:118874044	8.72279e-05	0.999497
chr2	205630618	rs6755540	chr2:205312138	0.000340555	0.999495
chr5	163088969	rs158829	chr5:163498713	0.000119345	0.999463
chr3	68818362	rs146224411	chr3:68549215	0.00012704	0.999459
chr22	49848561	rs73176905	chr22:49849120	0.000149727	0.999457
chr3	63910783	rs147893417	chr3:63937231	0.000118708	0.999443
chr1	114244177	rs1230649	chr1:114090090	0.000154384	0.999395
chr6	29730390	rs113445274	chr6:29689254	0.000303798	0.999389
chr1	3488380	rs144317905	chr1:3487304	4.56872e-06	0.999379
chr3	55207806	rs112765799	chr3:55207806	6.57473e-05	0.99937
chr3	130564802	rs7624757	chr3:130572996	0.000381775	0.999367
chr1	114111036	rs1343125	chr1:114090090	0.00014762	0.999302
chr17	64397655	rs75901839	chr17:64768834	0.000124352	0.999288
chr9	119150675	rs3789304	chr9:119496103	1.35125e-05	0.999286
chr7	139232083	rs6951674	chr7:139538903	0.000133533	0.999278
chr6	113977306	rs12201635	chr6:114030316	0.000335169	0.999278
chr17	56584205	rs2302189	chr17:56829040	0.000499005	0.999229
chr13	112117495	rs9560084	chr13:112117495	2.71302e-05	0.999223
chr3	78840953	rs333507	chr3:79012813	0.000165875	0.999181
chr8	11243250	rs80144093	chr8:11231298	1.68141e-11	0.999177
chr6	6358001	rs6939615	chr6:6356482	0.000407687	0.999171
chr10	29246597	rs1773867	chr10:29241380	3.01976e-05	0.999163
chr13	100505744	rs968535	chr13:100561834	0.000137649	0.999114
chr20	34039124	rs151031674	chr20:34133472	0.000334344	0.999094
chr3	7749249	rs141424007	chr3:7686175	0.000152824	0.999078
chr5	137956265	rs11948009	chr5:137956198	0.000109837	0.999071
chr17	47224777	rs140310541	chr17:47229048	0.000441335	0.999038
chr17	48734354	rs2301836	chr17:48642693	0.000207043	0.999022
chr13	112091574	rs74808335	chr13:112117495	0.000438928	0.999017
chr1	170103732	rs10800498	chr1:170422003	9.94594e-05	0.998991
chr10	4987801	rs143066519	chr10:4963621	3.23756e-06	0.998953
chr5	139310831	rs72796713	chr5:139293177	6.5644e-05	0.998889
chr13	44517689	rs1337201	chr13:44236114	0.000494729	0.998888
chr12	96112274	rs141253768	chr12:96112274	6.78897e-05	0.998882
chr21	27452155	rs58415008	chr21:27443089	4.73259e-05	0.998843
chr6	76456795	rs144465448	chr6:76197244	3.43629e-05	0.998782
chr4	179130490	rs181078191	chr4:179130490	3.47759e-05	0.998778
chr2	237810566	rs12463648	chr2:237892341	0.000335461	0.998773
chr16	86110411	rs56174884	chr16:85792967	0.000127197	0.998771
chr16	85433668	rs117877258	chr16:85792967	0.000410795	0.998764
chr19	36501131	rs73607778	chr19:36477026	0.000322843	0.99866
chr3	143821560	rs1445423	chr3:143821560	3.21355e-07	0.998647
chr1	43699791	rs7531285	chr1:43369305	0.00045521	0.99864
chr8	7885750	rs76967991	chr8:7885750	5.11505e-06	0.99864
chr8	87997500	rs77382868	chr8:87973318	8.73602e-05	0.998553
chr2	57249246	rs147512899	chr2:57638456	5.91019e-05	0.998487
chr9	119333683	rs10983238	chr9:119496103	0.000190351	0.998457
chr1	114088416	rs10745339	chr1:114090090	0.000193441	0.998451
chr8	11234379	rs75682969	chr8:11231298	1.68141e-11	0.998417
chr11	97835905	rs114949156	chr11:97807764	0.000333687	0.998393
chr6	76233780	rs72653191	chr6:76197244	2.08944e-06	0.998368
chr5	155199344	rs7717301	chr5:155226851	6.68196e-05	0.998357
chr2	56021309	rs186261073	chr2:56006483	3.30304e-06	0.998351
chr7	148315600	rs118127321	chr7:148660798	0.000107355	0.998351
chr10	4999232	rs117076381	chr10:4963621	3.23756e-06	0.998314
chr11	97808622	rs117422653	chr11:97807764	0.000333687	0.998307
chr13	19311669	rs9578378	chr13:19311669	1.42801e-05	0.998303
chr3	155991538	rs62286214	chr3:155991538	3.67916e-09	0.998252
chr8	10007444	rs112634870	chr8:9751122	5.12236e-07	0.998246
chr5	1728366	rs114635641	chr5:1728093	0.000225721	0.998225
chr10	35889527	rs660301	chr10:35878792	8.9801e-05	0.998224
chr10	5005975	rs41298222	chr10:4963621	1.38776e-05	0.998094
chr17	30604478	rs71377424	chr17:30603975	5.92724e-05	0.998058
chr3	50380661	rs2301639	chr3:50075303	0.000348393	0.998055
chr17	5738335	rs138395518	chr17:5737888	0.000383501	0.99802
chr7	1568048	rs111603112	chr7:1568048	8.57269e-06	0.997932
chr8	38211127	rs142295438	chr8:38194012	4.73879e-07	0.997864
chr2	122583932	rs80059408	chr2:122656120	2.81282e-05	0.997786
chr7	30194207	rs10264602	chr7:30222939	3.66392e-05	0.997624
chr1	3479841	rs188336265	chr1:3487304	0.000105596	0.99761
chr4	48350787	rs75165902	chr4:48346283	0.000163654	0.997584
chr4	48350788	rs78363976	chr4:48346283	0.000163654	0.997584
chr8	38228269	rs75379101	chr8:38194012	0.000390029	0.997572
chr4	12244517	rs146039090	chr4:12317474	2.05758e-06	0.997563
chr3	116174136	rs149761194	chr3:115922650	0.000324424	0.997547
chr18	7880523	rs78069806	chr18:7880523	0.000224511	0.99748
chr1	3488387	rs2794351	chr1:3487304	4.84546e-06	0.997475
chr7	6725938	rs186544463	chr7:6725938	1.71406e-05	0.997462
chr7	106854883	rs146428097	chr7:106854883	2.71943e-05	0.997371
chr2	29841092	rs58541782	chr2:30139173	0.000354871	0.997364
chr18	54810227	rs139467879	chr18:54807478	6.61131e-05	0.997179
chr6	32628712	rs9273531	chr6:32627129	0.000149924	0.997169
chr17	55750334	rs8080799	chr17:55751516	3.37834e-05	0.997119
chr9	7765120	rs72697223	chr9:7765120	0.000157075	0.996973
chr7	24883923	rs61347130	chr7:24560619	0.0002104	0.996896
chr4	171170050	rs138316165	chr4:171103868	7.79983e-06	0.996677
chr4	10818532	rs74960952	chr4:10768620	0.000352792	0.996648
chr20	20857715	rs6113036	chr20:20795898	0.000127319	0.996632
chr7	83772415	rs447	chr7:83758043	0.000164089	0.996603
chr6	76236591	rs12662012	chr6:76197244	2.08944e-06	0.99645
chr20	19571379	rs34616810	chr20:19516719	0.000171547	0.996353
chr19	7742345	rs67123131	chr19:7736799	0.000160477	0.996333
chr10	114558778	rs111280726	chr10:114558778	9.54426e-05	0.99621
chr6	46105330	rs75398435	chr6:45752855	7.428e-05	0.996181
chr5	137978075	rs146696317	chr5:137956198	0.000277833	0.996125
chr20	18058061	rs6111818	chr20:18058178	0.000341768	0.99609
chr10	134324883	rs117097042	chr10:134781829	2.4038e-06	0.99586
chr7	18168317	rs12533070	chr7:18356433	4.27265e-05	0.9958
chr22	30879218	rs73392165	chr22:30922251	0.00015959	0.99565
chr18	54794816	rs7505856	chr18:54807478	0.000201472	0.995645
chr10	129642300	rs7920167	chr10:129642522	8.66311e-05	0.995643
chr5	136684768	rs1229732	chr5:136686608	0.000353291	0.99563
chr1	225663438	rs139997147	chr1:225646713	0.000165126	0.995564
chr16	72907212	rs80201075	chr16:72754745	7.87328e-05	0.995557
chr13	112101396	rs9560076	chr13:112117495	0.000259964	0.995491
chr3	50407344	rs2071803	chr3:50075303	0.00018889	0.995269
chr15	27340838	rs4556760	chr15:27340838	4.41789e-05	0.995266
chr14	86704256	rs116965734	chr14:86704256	3.46689e-05	0.995215
chr7	28320953	rs11768137	chr7:28274384	0.000427136	0.995203
chr6	32629403	rs56412559	chr6:32627129	0.000244054	0.995044
chr20	55579889	rs117425052	chr20:55571608	6.2352e-06	0.994953
chr4	68151762	rs143792682	chr4:67653935	3.29569e-05	0.994931
chr5	127739700	rs10041869	chr5:128014834	0.000428896	0.9948
chr4	10818544	rs78203702	chr4:10768620	0.000352792	0.99465
chr10	134799860	rs61860510	chr10:134781829	9.35737e-06	0.994569
chr15	62042037	rs111658120	chr15:62007722	0.000426545	0.994444
chr2	63788156	rs114402739	chr2:63628724	5.65839e-07	0.994421
chr20	35174965	rs117161762	chr20:35159605	7.95762e-05	0.994398
chr15	91850236	rs142412466	chr15:92165295	0.000261674	0.994378
chr2	63662599	rs114098119	chr2:63628724	1.52082e-07	0.994262
chr7	5176601	rs191629934	chr7:5176601	1.74786e-05	0.993952
chr12	14676320	rs74596255	chr12:15011998	0.000321648	0.993815
chr2	29842424	rs111391190	chr2:30139173	0.000354871	0.993654
chr4	152882685	rs360954	chr4:152461965	0.000403686	0.993553
chr4	171121797	rs138417348	chr4:171103868	4.53685e-07	0.993395
chr6	83932070	rs1180241	chr6:84159890	0.000447881	0.993357
chr10	129643691	rs79423207	chr10:129642522	4.79489e-05	0.993274
chr7	4992306	rs62441548	chr7:5176601	0.000434143	0.993206
chr8	26165097	rs62494202	chr8:26137393	0.000237786	0.993031
chr10	129838503	rs6482649	chr10:129642522	0.000210513	0.99292
chr1	114082932	rs10858002	chr1:114090090	9.70168e-05	0.992798
chr2	122584145	rs77251910	chr2:122656120	2.81282e-05	0.992744
chr6	46105419	rs2143747	chr6:45752855	4.94317e-05	0.99272
chr1	46912750	rs116766838	chr1:46911398	2.08454e-05	0.992573
chr2	155227443	rs57209901	chr2:155486108	4.62657e-05	0.99249
chr7	148316381	rs75685723	chr7:148660798	0.000107355	0.99219
chr8	102639883	rs150534448	chr8:102787787	9.16036e-05	0.99218
chr8	142656636	rs7006068	chr8:143139514	0.000491316	0.992051
chr6	63545093	rs114826057	chr6:63233046	0.000128527	0.992022
chr3	79021953	rs73120664	chr3:79012813	8.78077e-06	0.991781
chr15	82431145	rs72749527	chr15:82425638	3.4022e-05	0.99167
chr6	16745239	rs16879003	chr6:16772207	0.000299683	0.991662
chr2	98708410	rs921423	chr2:98791729	0.000368356	0.991658
chr3	64959140	rs12485306	chr3:64959140	5.0194e-05	0.991453
chr14	29346184	rs77852537	chr14:29381420	0.00021912	0.991203
chr4	10818508	rs74431659	chr4:10768620	0.000352792	0.990923
chr5	139316954	rs11948874	chr5:139293177	6.5644e-05	0.990911
chr15	62042174	rs74571778	chr15:62007722	0.000426545	0.990857
chr3	117794951	rs114775167	chr3:117756560	0.000499385	0.990764
chr21	27452979	rs59177278	chr21:27443089	4.73259e-05	0.990571
chr10	79933710	rs79013667	chr10:79621057	0.000482058	0.990465
chr2	68126638	rs55867268	chr2:67818237	0.000119836	0.990445
chr2	122579884	rs59566800	chr2:122656120	2.81282e-05	0.990305
chr2	207698335	rs191937207	chr2:208108528	0.000295688	0.990177
chr8	41747762	rs7836244	chr8:41723550	0.00032948	0.990161
chr8	5019428	rs115944219	chr8:4915338	0.000446897	0.989899
chr15	82487960	rs72749566	chr15:82425638	3.4022e-05	0.989896
chr16	86117618	rs11639728	chr16:85792967	2.42845e-05	0.989573
chr3	130565098	rs73872029	chr3:130572996	0.000381775	0.989453
chr4	24477445	rs79736638	chr4:24448916	0.000271637	0.989347
chr20	21213800	rs55800034	chr20:20795898	0.000205137	0.988784
chr22	40025446	rs114624981	chr22:40005620	0.000202696	0.98845
chr20	23586360	rs2983640	chr20:23582418	0.000331287	0.988152
chr7	5157486	rs61978637	chr7:5176601	4.69819e-05	0.987808
chr2	29825674	rs72862811	chr2:30139173	0.000354871	0.987764
chr1	27751891	rs150742607	chr1:27751891	2.24076e-05	0.987554
chr10	95824988	rs142967192	chr10:95878913	0.000442939	0.987233
chr10	31131719	rs184902913	chr10:30984044	0.000206008	0.987042
chr5	139345768	rs72796724	chr5:139293177	6.5644e-05	0.986576
chr20	34574922	rs141187119	chr20:34133472	0.000320744	0.986575
chr8	141525327	rs2231524	chr8:141503840	7.54036e-09	0.986574
chr5	164832771	rs188851506	chr5:164879658	1.34941e-05	0.986399
chr7	133626669	rs117974690	chr7:133283507	1.79068e-05	0.985446
chr8	11348225	rs145519807	chr8:11231298	6.42752e-07	0.985332
chr1	169970836	rs629421	chr1:170422003	0.000258542	0.985249
chr5	155232955	rs1382878	chr5:155226851	0.000471237	0.984375
chr9	24177173	rs117872013	chr9:23747791	0.000248252	0.984343
chr9	114857260	rs2564899	chr9:114857260	0.000262119	0.984292
chr6	63322549	rs115665270	chr6:63233046	3.47213e-05	0.984018
chr22	49849120	rs73176907	chr22:49849120	0.000100781	0.983816
chr7	138376286	rs10249820	chr7:138376002	0.00028775	0.983761
chr1	170335828	rs12120558	chr1:170422003	5.52588e-05	0.983699
chr17	39638548	rs12451976	chr17:39638548	1.88767e-05	0.983434
chr17	49691386	rs9891665	chr17:49691386	2.50584e-05	0.983216
chr3	47582867	rs149352414	chr3:47582867	8.00688e-05	0.982977
chr17	39472018	rs12449683	chr17:39638548	0.000246671	0.982848
chr16	75229448	rs11645877	chr16:75249755	0.000471436	0.98282
chr6	11625927	rs715793	chr6:11760458	0.000420065	0.982565
chr1	114090090	rs79577229	chr1:114090090	9.43153e-06	0.982563
chr14	77177042	rs76939194	chr14:77154167	0.000273858	0.982259
chr2	57638456	rs147239023	chr2:57638456	4.29095e-06	0.982257
chr8	38354239	rs73674183	chr8:38194012	0.000197426	0.981981
chr6	6358089	rs9504775	chr6:6356482	0.000363363	0.98181
chr2	142424358	rs6735255	chr2:142403179	0.00043317	0.981773
chr22	49847736	rs60271258	chr22:49849120	0.000149727	0.981459
chr3	156005398	rs111380136	chr3:155991538	3.67916e-09	0.981233
chr3	118879496	rs13082731	chr3:118874044	0.000103624	0.980855
chr6	11734862	rs932345	chr6:11760458	2.50442e-05	0.98073
chr7	139229809	rs73735013	chr7:139538903	0.000143809	0.979668
chr13	112095447	rs79266740	chr13:112117495	0.000259964	0.979603
chr17	55573619	rs78325616	chr17:55751516	0.00040084	0.979426
chr7	30190033	rs76863350	chr7:30222939	3.24648e-05	0.979328
chr2	12006190	rs57283582	chr2:11998466	6.77942e-08	0.978649
chr17	42381455	rs72824723	chr17:42423844	0.000276796	0.978379
chr6	46135283	rs34450398	chr6:45752855	7.428e-05	0.97829
chr3	157013609	rs115293583	chr3:157101120	4.72417e-05	0.978134
chr10	4974484	rs3812662	chr10:4963621	2.98532e-06	0.977526
chr7	39023797	rs73697909	chr7:39369892	0.000309089	0.977351
chr2	63696980	rs139540068	chr2:63628724	1.77445e-05	0.977238
chr11	97834635	rs143953637	chr11:97807764	0.000333687	0.976838
chr2	63878153	rs145759750	chr2:63628724	9.66064e-06	0.976297
chr2	53773401	rs10175727	chr2:53727267	0.000179477	0.976271
chr16	75247498	rs112191427	chr16:75249755	4.10911e-06	0.975897
chr8	8264792	rs17669712	chr8:7885750	5.26762e-06	0.975743
chr2	162199828	rs114974659	chr2:162199828	9.7101e-05	0.975649
chr5	163475832	rs71599721	chr5:163498713	7.49721e-06	0.975341
chr2	53727267	rs10187264	chr2:53727267	7.25066e-05	0.975224
chr8	139603889	rs78417548	chr8:139605797	3.29526e-06	0.974528
chr17	64774935	rs143227875	chr17:64768834	7.80093e-05	0.974263
chr6	46104424	rs7357078	chr6:45752855	5.4351e-05	0.973975
chr13	44236114	rs78620929	chr13:44236114	1.07411e-06	0.97382
chr22	30883196	rs56083844	chr22:30922251	0.000107733	0.973005
chr18	54801031	rs73958865	chr18:54807478	9.86365e-06	0.972966
chr3	130572996	rs7644984	chr3:130572996	1.48556e-05	0.972793
chr13	19325688	rs146728226	chr13:19311669	0.000205955	0.972654
chr17	64772451	rs192366810	chr17:64768834	7.80093e-05	0.97242
chr20	34618030	rs76382038	chr20:34133472	5.41287e-05	0.97224
chr1	27780033	rs147834515	chr1:27751891	2.24076e-05	0.972105
chr7	73942915	rs73135372	chr7:73949411	0.000445071	0.97183
chr13	112094648	rs75067583	chr13:112117495	0.000259964	0.970659
chr7	30222939	rs111551781	chr7:30222939	1.81485e-05	0.970261
chr17	56743690	rs112979152	chr17:56829040	6.11372e-05	0.970186
chr3	80287736	rs9681565	chr3:80368192	2.40518e-05	0.970013
chr2	63732495	rs78800863	chr2:63628724	5.65839e-07	0.969208
chr8	11349438	rs17153343	chr8:11231298	2.52966e-07	0.969112
chr6	76209391	rs72653185	chr6:76197244	2.08944e-06	0.96901
chr6	11736633	rs116140091	chr6:11760458	0.000298571	0.968407
chr2	30139173	rs192949161	chr2:30139173	6.62225e-05	0.968377
chr1	114287902	rs10858017	chr1:114090090	0.000171859	0.967538
chr2	12005646	rs60360590	chr2:11998466	6.77942e-08	0.966438
chr8	143139514	rs76605772	chr8:143139514	4.29486e-05	0.963731
chr10	134324799	rs58260616	chr10:134781829	2.4038e-06	0.963564
chr1	109845073	rs148605709	chr1:109913064	7.5629e-05	0.96333
chr17	39646882	rs3760522	chr17:39638548	6.01165e-05	0.963176
chr20	59648392	rs4810220	chr20:59648392	0.000219807	0.963145
chr16	86109211	rs11642937	chr16:85792967	0.000204737	0.962884
chr10	5006311	rs139680993	chr10:4963621	1.38776e-05	0.96249
chr12	85692891	rs112851104	chr12:86050732	0.000249674	0.962231
chr17	39481320	rs12451938	chr17:39638548	0.000137612	0.959692
chr13	45446827	rs79315716	chr13:45466574	8.19048e-05	0.959089
chr17	76966772	rs139258475	chr17:76966772	0.000245139	0.958378
chr2	63828862	rs143902108	chr2:63628724	2.47544e-06	0.958375
chr5	179086965	rs147251680	chr5:179214450	0.000192284	0.958235
chr17	42410043	rs72824726	chr17:42423844	0.000448901	0.95759
chr16	75226442	rs116986260	chr16:75249755	5.11402e-05	0.956096
chr5	41263604	rs73075922	chr5:41272728	3.27104e-11	0.955631
chr1	62810763	rs2366213	chr1:62806897	0.000490484	0.955557
chr10	134791352	rs61861075	chr10:134781829	2.02539e-07	0.955514
chr7	152300153	rs6962746	chr7:152281293	3.38215e-06	0.955166
chr4	75937971	rs3822109	chr4:75980925	3.22367e-05	0.95492
chr18	54800984	rs73958864	chr18:54807478	9.86365e-06	0.954528
chr8	102840673	rs6468801	chr8:102787787	0.000308842	0.954394
chr4	171166555	rs139155635	chr4:171103868	7.79983e-06	0.953594
chr18	5260016	rs79791900	chr18:5267943	0.000361813	0.953357
chr8	10240412	rs55846031	chr8:9751122	7.11703e-05	0.951767
chr16	75238068	rs1049303	chr16:75249755	6.68306e-05	0.951732
chr9	91256579	rs4075961	chr9:91256579	0.000157818	0.951641
chr3	48419898	rs79525977	chr3:48766667	1.42502e-05	0.950795
chr6	63560725	rs114746109	chr6:63233046	0.000335803	0.949122
chr8	9752722	rs141829328	chr8:9751122	7.06484e-09	0.948261
chr7	67638875	rs117576860	chr7:67638875	9.47924e-07	0.947904
chr12	4069229	rs642077	chr12:4006395	0.000150695	0.947656
chr6	46101453	rs62400862	chr6:45752855	7.428e-05	0.9469
chr7	52066955	rs80292064	chr7:52130935	0.00032008	0.946884
chr1	242558946	rs2580222	chr1:242554531	0.000416124	0.944835
chr5	177403831	rs141266475	chr5:177400603	0.000407114	0.944786
chr17	56829040	rs117674744	chr17:56829040	9.69584e-05	0.943943
chr3	68531804	rs150245620	chr3:68549215	3.41586e-05	0.941837
chr6	46112372	rs1048076	chr6:45752855	5.75484e-05	0.941631
chr7	30220281	rs77709100	chr7:30222939	3.24648e-05	0.940938
chr11	21423017	rs118176537	chr11:21204067	9.55586e-05	0.940525
chr16	85919206	rs439390	chr16:85792967	0.000262423	0.94003
chr7	148284599	rs77067149	chr7:148660798	0.000228674	0.939086
chr6	167809953	rs6921326	chr6:168193603	0.000215963	0.937348
chr5	55824104	rs29996	chr5:56013985	0.000376941	0.934876
chr16	75241139	rs146784495	chr16:75249755	4.10911e-06	0.93438
chr6	46135489	rs6926570	chr6:45752855	5.02771e-05	0.933784
chr19	11230881	rs5925	chr19:11230881	3.22527e-05	0.933661
chr7	139538903	rs140553106	chr7:139538903	7.94911e-06	0.933103
chr19	56319525	rs299165	chr19:56124729	0.000378952	0.932355
chr18	5263910	rs78042535	chr18:5267943	0.000361813	0.932113
chr16	86111569	rs11648935	chr16:85792967	0.000368383	0.931053
chr7	104040171	rs113033989	chr7:104055547	0.000220576	0.930674
chr14	55876028	rs10151035	chr14:55875372	6.11235e-05	0.930546
chr18	54807995	rs73958870	chr18:54807478	1.55023e-06	0.92866
chr18	5271297	rs146897434	chr18:5267943	0.000159649	0.92728
chr8	11232893	rs2736289	chr8:11231298	8.4898e-17	0.926975
chr10	42937976	rs144371606	chr10:42455061	0.00030255	0.926359
chr16	85782940	rs8056646	chr16:85792967	1.37415e-05	0.926287
chr8	66196734	rs35147295	chr8:66686087	0.000257491	0.924137
chr14	21229626	rs182789439	chr14:21229626	4.62256e-05	0.922916
chr8	38366087	rs79195107	chr8:38194012	0.000123402	0.919085
chr6	6356482	rs13198304	chr6:6356482	0.000197091	0.917612
chr1	27806735	rs141637318	chr1:27751891	2.24076e-05	0.916484
chr3	64047593	rs143740989	chr3:63937231	0.0003181	0.916235
chr7	6492648	rs117818660	chr7:6725938	0.000249298	0.912477
chr2	31163241	rs73921201	chr2:31343690	0.000365853	0.912291
chr1	114086821	rs11102651	chr1:114090090	5.32086e-05	0.911858
chr1	25461220	rs116315277	chr1:25453603	7.01478e-07	0.91127
chr5	163531094	rs17348171	chr5:163498713	0.000290001	0.90922
chr5	80316223	rs111809751	chr5:80414774	0.000102931	0.905268
chr11	77283691	rs150089758	chr11:77326789	0.000343927	0.905024
chr2	153228860	rs72863407	chr2:153215701	2.67275e-06	0.903409
chr2	29844226	rs61501766	chr2:30139173	0.000354871	0.903358
chr22	44741342	rs112003596	chr22:44740415	2.02875e-05	0.900964
chr12	4009120	rs12578933	chr12:4006395	4.07116e-07	0.90093
chr3	109987379	rs73851465	chr3:110238518	0.000161779	0.900085
chr7	83774767	rs145558351	chr7:83758043	6.36131e-05	0.898933
chr3	63912779	rs138588616	chr3:63937231	0.000118708	0.898644
chr5	106339370	rs35338533	chr5:106219920	2.02672e-07	0.897749
chr7	83777302	rs149970871	chr7:83758043	6.36131e-05	0.897436
chr13	112100879	rs9560074	chr13:112117495	0.000429848	0.895882
chr15	101752451	rs7162440	chr15:101282995	0.000110281	0.895733
chr7	148308319	rs112890875	chr7:148660798	9.37504e-05	0.893884
chr13	19331850	rs114544458	chr13:19311669	4.23407e-05	0.893082
chr16	73823831	rs72803157	chr16:73823831	8.54407e-06	0.892748
chr1	844300	rs61769713	chr1:849998	0.000419198	0.890551
chr4	160338309	rs11730206	chr4:160326708	2.98494e-05	0.888953
chr1	167323767	rs149331762	chr1:167323767	1.48804e-05	0.888857
chr1	107714451	rs78751063	chr1:107714451	0.000266128	0.885463
chr14	77097675	rs1676272	chr14:77154167	0.000268645	0.885296
chr13	100505401	rs7328387	chr13:100561834	0.000137649	0.884967
chr7	138376002	rs67926498	chr7:138376002	7.37794e-05	0.883313
chr7	5171963	rs145071017	chr7:5176601	4.69819e-05	0.883294
chr10	5050846	rs117716042	chr10:4963621	3.49591e-06	0.883289
chr7	52082156	rs74938515	chr7:52130935	0.00032008	0.882977
chr8	141524251	rs2231521	chr8:141503840	7.54036e-09	0.882683
chr2	68135266	rs72900971	chr2:67818237	0.000119836	0.881821
chr2	240384127	rs74000844	chr2:239995884	0.000298843	0.881742
chr18	41222996	rs7241598	chr18:41244752	0.000131537	0.881211
chr3	18831121	rs73037362	chr3:18850837	0.000409527	0.880142
chr7	1588007	rs59001762	chr7:1568048	0.000177058	0.87944
chr15	62007722	rs17303677	chr15:62007722	1.2223e-07	0.878548
chr17	42333071	rs35807245	chr17:42423844	0.000158854	0.876223
chr18	75944681	rs117186193	chr18:75944681	0.000189316	0.865329
chr2	102646391	rs7589525	chr2:102650507	0.000422933	0.863868
chr8	92141345	rs74431516	chr8:92310494	0.000171604	0.863706
chr13	45466574	rs1951777	chr13:45466574	5.41677e-05	0.861508
chr6	46074656	rs9472686	chr6:45752855	7.37862e-05	0.860968
chr7	73933506	rs73135366	chr7:73949411	0.000445071	0.860525
chr2	29978816	rs116640500	chr2:30139173	0.000183403	0.859673
chr15	92153473	rs144523047	chr15:92165295	0.000133193	0.857862
chr2	53827100	rs35407882	chr2:53727267	0.000118199	0.856877
chr4	152958338	rs13149643	chr4:152461965	0.000388859	0.855912
chr3	149809644	rs76230284	chr3:149809576	0.000411322	0.855277
chr11	3810665	rs78658327	chr11:3793900	1.17125e-05	0.854578
chr16	85454563	rs11642660	chr16:85792967	0.000124406	0.853403
chr1	114094286	rs11102652	chr1:114090090	0.000193116	0.851438
chr13	112091046	rs79216799	chr13:112117495	0.000382177	0.851
chr1	189136745	rs140981165	chr1:189195151	3.0468e-05	0.849954
chr9	91219303	rs4242609	chr9:91256579	0.000441737	0.848142
chr17	54750838	rs58530894	chr17:54750838	2.29901e-05	0.846082
chr12	25214620	rs952265	chr12:25215191	6.5064e-06	0.8433
chr1	87585375	rs78410115	chr1:87611084	0.000262007	0.833831
chr7	148263038	rs60750997	chr7:148660798	0.000125779	0.830707
chr5	179087081	rs142984490	chr5:179214450	0.000185018	0.828558
chr10	95767842	rs142328600	chr10:95878913	8.39617e-05	0.827286
chr3	183198964	rs111321891	chr3:183198869	2.48887e-05	0.825061
chr16	75245947	rs117132064	chr16:75249755	4.70703e-06	0.824586
chr17	30603975	rs12950362	chr17:30603975	2.96651e-05	0.820554
chr10	134782114	rs72860144	chr10:134781829	2.02539e-07	0.819604
chr6	168244852	rs145457933	chr6:168193603	0.000226601	0.818358
chr8	38359401	rs16887404	chr8:38194012	0.000123402	0.818189
chr7	152308790	rs73166408	chr7:152281293	3.38215e-06	0.817444
chr15	85429356	rs12909280	chr15:85909770	0.000308842	0.816958
chr8	10864290	rs117925888	chr8:11231298	4.11081e-08	0.81443
chr17	39579112	rs16966811	chr17:39638548	8.39534e-05	0.810124
chr10	8486018	rs4747792	chr10:8142012	0.000249516	0.807882
chr7	52080744	rs111709332	chr7:52130935	0.00032008	0.804603
chr12	96135916	rs77649004	chr12:96112274	0.00014209	0.802055
chr5	121125255	rs4895334	chr5:121121371	5.96193e-06	0.798146
chr3	181506116	rs80127938	chr3:181504668	0.000424352	0.794162
chr20	55297440	rs112317530	chr20:55571608	0.000413171	0.793276
chr5	127675355	rs3909897	chr5:128014834	0.000250872	0.792046
chr22	30881448	rs41310254	chr22:30922251	0.000107733	0.791856
chr8	8067778	rs149830540	chr8:7885750	7.56705e-06	0.791193
chr19	28246333	rs1966407	chr19:27901874	0.000266877	0.786216
chr13	112119905	rs1537048	chr13:112117495	0.000388037	0.781126
chr9	11519178	rs10124075	chr9:11550300	0.00044039	0.779046
chr1	41892022	rs57713851	chr1:41902747	0.000407405	0.778132
chr18	54807478	rs75299807	chr18:54807478	1.55023e-06	0.777119
chr13	44528130	rs7331414	chr13:44236114	0.000225701	0.77264
chr2	122656947	rs4337480	chr2:122656120	0.000466756	0.771121
chr4	10797461	rs28817389	chr4:10768620	0.000267703	0.771078
chr6	63544853	rs115326449	chr6:63233046	9.0059e-05	0.761401
chr12	25227302	rs10842458	chr12:25215191	5.80378e-05	0.761084
chr15	82478845	rs55899409	chr15:82425638	3.4022e-05	0.760582
chr2	128676268	rs112590875	chr2:128676799	3.47357e-05	0.756988
chr1	234790766	rs77503249	chr1:234790766	5.19388e-06	0.754527
chr5	1728254	rs116677511	chr5:1728093	0.000225721	0.748426
chr15	85862987	rs35576334	chr15:85909770	0.000403607	0.747413
chr14	92880736	rs79499302	chr14:92882421	0.000173265	0.745793
chr2	240380050	rs74000842	chr2:239995884	0.000298843	0.745765
chr11	97841324	rs116918917	chr11:97807764	0.000333687	0.744629
chr8	142661456	rs10088430	chr8:143139514	0.000398099	0.744172
chr7	115519169	rs117924244	chr7:115551329	1.46505e-05	0.744012
chr6	19536854	rs9460380	chr6:19558313	9.63848e-05	0.743676
chr10	134794211	rs141046619	chr10:134781829	2.02539e-07	0.743413
chr2	68813391	rs145011886	chr2:69098078	0.000425767	0.742604
chr2	68677392	rs180803837	chr2:69098078	0.000496253	0.742604
chr16	49290215	rs74317299	chr16:49265085	0.000331411	0.742435
chr13	112116890	rs9560083	chr13:112117495	0.000388037	0.739512
chr1	232485342	rs592549	chr1:232485342	0.000105901	0.739007
chr18	41248478	rs56707919	chr18:41244752	5.8932e-05	0.736442
chr2	44558434	rs184684800	chr2:44408165	4.60866e-05	0.735074
chr22	30882949	rs41307237	chr22:30922251	0.000107733	0.733907
chr3	78919423	rs79013717	chr3:79012813	1.59075e-05	0.730571
chr7	148313189	rs113231078	chr7:148660798	0.000107355	0.730086
chr16	73466745	rs12930291	chr16:73823831	0.000479869	0.728764
chr17	79499867	rs149181279	chr17:79487122	1.37024e-05	0.725943
chr2	63727063	rs76643228	chr2:63628724	1.45219e-06	0.722796
chr16	84097221	rs117609228	chr16:83648243	0.000447335	0.720357
chr16	75234797	rs79833255	chr16:75249755	6.68306e-05	0.718868
chr11	44015894	rs117409983	chr11:44010976	0.000272564	0.717467
chr5	128014834	rs10070510	chr5:128014834	0.000181841	0.715202
chr12	130886561	rs77546172	chr12:130899096	0.000492281	0.714675
chr7	37809412	rs2709120	chr7:37858610	1.74032e-05	0.708571
chr4	12218559	rs182936089	chr4:12317474	2.05758e-06	0.706483
chr6	11622313	rs1150567	chr6:11760458	0.000420065	0.704608
chr1	87593837	rs116060402	chr1:87611084	4.14186e-06	0.704071
chr5	56910697	rs113147611	chr5:57080169	0.000274734	0.701539
chr6	53688016	rs79629774	chr6:53688016	1.68036e-06	0.70146
chr7	115551329	rs113121782	chr7:115551329	4.72437e-08	0.699065
chr8	10955801	rs150159586	chr8:11231298	6.75297e-10	0.698918
chr5	136686834	rs1229728	chr5:136686608	0.000314049	0.697536
chr5	177404425	rs118004330	chr5:177400603	0.000407114	0.690952
chr15	35422833	rs78187669	chr15:35194855	8.48336e-05	0.686147
chr20	38883255	rs6071988	chr20:39214678	0.000294195	0.686131
chr18	20953720	rs8099409	chr18:20899287	0.000361374	0.685843
chr6	46130825	rs77991465	chr6:45752855	7.428e-05	0.685502
chr3	47089064	rs115953934	chr3:47582867	0.000352872	0.684071
chr14	77154167	rs143652472	chr14:77154167	4.02533e-05	0.682111
chr5	175012488	rs867339	chr5:174765837	0.000324712	0.680248
chr1	167246621	rs114940874	chr1:167323767	6.28422e-05	0.679473
chr2	31179898	rs72855206	chr2:31343690	0.000365853	0.678617
chr16	19265595	rs78783180	chr16:19274954	3.05028e-05	0.669092
chr16	19964216	rs61463969	chr16:20296777	0.000132463	0.668308
chr5	163097478	rs376717	chr5:163498713	0.000267772	0.667381
chr16	58026775	rs112226293	chr16:58043255	2.13388e-05	0.665692
chr4	80107570	rs143033644	chr4:80231717	1.27472e-05	0.659102
chr15	82469222	rs72749551	chr15:82425638	3.4022e-05	0.658105
chr3	149809576	rs75744390	chr3:149809576	0.000411322	0.658045
chr16	75240356	rs144504354	chr16:75249755	7.21474e-06	0.657462
chr7	73952628	rs113165324	chr7:73949411	0.000445071	0.653691
chr7	52079118	rs150761241	chr7:52130935	0.00032008	0.651917
chr2	12980837	rs73914184	chr2:13435887	0.000267907	0.647538
chr9	11457869	rs76201868	chr9:11550300	0.000199271	0.637849
chr7	31833918	rs11976985	chr7:32041738	0.00023582	0.634482
chr18	20879432	rs8090534	chr18:20899287	0.00014662	0.634154
chr5	106347551	rs10062690	chr5:106219920	0.000307943	0.632773
chr7	83746313	rs2372033	chr7:83758043	0.000168196	0.632055
chr4	152933610	rs10015937	chr4:152461965	0.000113177	0.630715
chr16	86114907	rs75626387	chr16:85792967	0.000368383	0.628472
chr13	100552664	rs77375871	chr13:100561834	9.86063e-05	0.628387
chr2	44424976	rs72800982	chr2:44408165	2.29165e-06	0.628378
chr10	4981127	rs79562400	chr10:4963621	1.04223e-07	0.625324
chr2	68910048	rs141322965	chr2:69098078	0.000363329	0.622525
chr7	148313055	rs34295699	chr7:148660798	0.000107355	0.621573
chr8	122450359	rs117106295	chr8:121964040	7.31812e-05	0.617011
chr16	49271868	rs79693904	chr16:49265085	0.000331411	0.613784
chr11	32645035	rs189795556	chr11:32645035	0.000277049	0.612869
chr17	54818045	rs77935728	chr17:54750838	0.000157428	0.61156
chr18	54806859	rs146744002	chr18:54807478	6.61131e-05	0.6114
chr15	62054147	rs111868456	chr15:62007722	0.000426545	0.609663
chr15	51062512	rs77881255	chr15:51111836	0.00014101	0.609127
chr4	93718245	rs115798617	chr4:93837013	0.000211405	0.608154
chr8	87938347	rs112267510	chr8:87973318	0.000124452	0.60638
chr17	39441797	rs16966596	chr17:39638548	0.000195915	0.604318
chr20	34617507	rs139530096	chr20:34133472	7.11861e-06	0.604198
chr8	10846707	rs117864076	chr8:11231298	4.11081e-08	0.602469
chr2	237892341	rs75172876	chr2:237892341	7.93138e-06	0.601936
chr17	39470340	rs12450919	chr17:39638548	0.000119653	0.599051
chr11	44012293	rs117704043	chr11:44010976	0.000272564	0.597322
chr2	63657053	rs6717478	chr2:63628724	1.52082e-07	0.596357
chr3	155968969	rs971889	chr3:155991538	3.92097e-08	0.594075
chr8	2242258	rs149127949	chr8:2249808	0.000491244	0.587469
chr13	28512358	rs113746478	chr13:28375693	0.000195867	0.586398
chr2	208219688	rs79083900	chr2:208108528	0.000192545	0.585956
chr5	106308561	rs62378354	chr5:106219920	2.5675e-06	0.584042
chr9	128846932	rs79691295	chr9:128846932	8.72153e-06	0.580602
chr9	114888773	rs2177667	chr9:114857260	0.000351605	0.580098
chr6	26340271	rs114618338	chr6:26099201	0.000457869	0.57904
chr1	114080071	rs2153977	chr1:114090090	5.479e-05	0.576955
chr5	127638206	rs115852348	chr5:128014834	0.000347663	0.574915
chr5	127638207	rs114508096	chr5:128014834	0.000347663	0.574915
chr6	32626958	rs9273385	chr6:32627129	0.000104163	0.573968
chr6	53725463	rs62397088	chr6:53688016	4.16686e-06	0.573573
chr8	10042691	rs139050473	chr8:9751122	2.37426e-05	0.568266
chr9	119509119	rs141397985	chr9:119496103	0.000137607	0.567234
chr4	67657836	rs78473790	chr4:67653935	0.000408742	0.566738
chr3	143789554	rs1373867	chr3:143821560	0.000128072	0.561231
chr8	121964040	rs118181852	chr8:121964040	2.89432e-05	0.558431
chr5	177404497	rs145344992	chr5:177400603	0.000407114	0.550641
chr2	29844312	rs72862862	chr2:30139173	0.000354871	0.549123
chr8	31042923	rs3213204	chr8:31033074	0.00013476	0.546438
chr11	64046471	rs117645407	chr11:64054602	2.63012e-06	0.545636
chr11	44015617	rs116971980	chr11:44010976	0.000272564	0.538704
chr8	11349950	rs73537729	chr8:11231298	2.52966e-07	0.533167
chr1	164824389	rs142486612	chr1:164824389	9.08522e-06	0.531892
chr6	6355602	rs6923580	chr6:6356482	0.000384668	0.531602
chr5	55899596	rs114298695	chr5:56013985	0.000336855	0.531291
chr2	67946891	rs10865363	chr2:67818237	0.000385729	0.529859
chr3	68251508	rs73095474	chr3:68549215	5.28832e-05	0.526872
chr3	37429869	rs74404507	chr3:37283757	0.000428378	0.525406
chr7	52079721	rs76796599	chr7:52130935	0.00032008	0.515472
chr5	164917547	rs138244090	chr5:164879658	1.21617e-05	0.514551
chr7	52529481	rs117323850	chr7:52130935	0.000378573	0.510361
chr3	16001678	rs75115645	chr3:16061808	0.000299181	0.506783
chr12	85816536	rs113929515	chr12:86050732	0.000169502	0.505635
chr6	11736145	rs114551218	chr6:11760458	0.000298571	0.505389
chr2	29843147	rs72862859	chr2:30139173	0.000354871	0.503755
chr12	15093453	rs10846089	chr12:15011998	0.000180073	0.50325
chr8	39587888	rs10958563	chr8:39577963	0.00042702	0.502953
chr10	21456420	rs10764308	chr10:21456420	0.000108004	0.502816
chr22	30883002	rs41309645	chr22:30922251	5.99743e-05	0.50254

## Sheet: Supplementary Table 3 - BPD
Supplementary Table3. Positive calls for BPD
Chrom	Position	rsID	Lead SNP	Association P	Prediction score
chr1	8583920	rs145854696	chr1:8583920	4.62269e-12	1
chr20	33113016	rs79400368	chr20:33113016	3.25141e-11	1
chr19	13112568	rs76165343	chr19:13108536	5.19769e-09	1
chr19	13112857	rs117629240	chr19:13108536	5.19769e-09	1
chr19	13112897	rs113753492	chr19:13108536	5.19769e-09	1
chr19	13112948	rs78636223	chr19:13108536	5.19769e-09	1
chr1	8410274	rs142827317	chr1:8583920	6.13682e-09	1
chr2	85666252	rs143004595	chr2:85666252	4.18336e-08	1
chr2	85672335	rs150650541	chr2:85666252	4.18336e-08	1
chr5	78874054	rs113376721	chr5:78874054	9.91832e-08	1
chr19	13107828	rs73925240	chr19:13108536	1.77559e-07	1
chr8	119022926	rs72673985	chr8:119022926	1.78426e-07	1
chr3	52930803	rs149827784	chr3:52626365	2.00707e-07	1
chr16	89411233	rs117348982	chr16:89455576	3.51177e-07	1
chr3	52229792	rs147076680	chr3:52626365	3.78605e-07	1
chr7	56221118	rs78835496	chr7:56222807	4.21251e-07	1
chr7	56243492	rs76507483	chr7:56222807	4.21251e-07	1
chr1	39324813	rs1925680	chr1:39310400	6.95547e-07	1
chr8	119024851	rs17431353	chr8:119022926	7.12743e-07	1
chr19	57173599	rs11880146	chr19:57173599	7.62694e-07	1
chr2	241846783	rs183711208	chr2:241846783	8.48952e-07	1
chr11	65836003	rs142808910	chr11:65972724	8.56647e-07	1
chr11	66035445	rs182714006	chr11:65972724	8.8797e-07	1
chr8	128162025	rs138625470	chr8:128162025	1.05195e-06	1
chr1	207993224	rs150892449	chr1:208070326	1.18544e-06	1
chr3	52348373	rs77589163	chr3:52626365	1.34978e-06	1
chr1	35252434	rs36016608	chr1:35252434	1.36228e-06	1
chr16	89882102	rs17232098	chr16:89455576	2.3099e-06	1
chr11	67057725	rs144267578	chr11:67057725	2.44342e-06	1
chr1	8424029	rs12118524	chr1:8583920	2.8127e-06	1
chr15	25683016	rs147834548	chr15:25683016	4.398e-06	1
chr9	95889297	rs72618189	chr9:95889297	4.414e-06	1
chr12	110152829	rs74339963	chr12:110652089	4.65777e-06	1
chr1	115873047	rs10776799	chr1:115873047	4.86188e-06	1
chr12	57854662	rs73119345	chr12:57877836	5.56913e-06	1
chr12	57854782	rs73119347	chr12:57877836	5.56913e-06	1
chr1	29807864	rs12741367	chr1:29807864	5.88671e-06	1
chr7	55179130	rs62459762	chr7:55205243	6.29372e-06	1
chr11	66024815	rs150341182	chr11:65972724	7.45822e-06	1
chr6	163878635	rs73015373	chr6:163878635	7.62716e-06	1
chr16	67927230	rs2271295	chr16:67927230	7.8065e-06	1
chr11	66081211	rs10791867	chr11:65972724	9.09987e-06	1
chr11	66080770	rs7924580	chr11:65972724	1.0273e-05	1
chr1	94529895	rs6658767	chr1:94529895	1.04758e-05	1
chr1	94534980	rs72725182	chr1:94529895	1.04758e-05	1
chr5	149522803	rs116542609	chr5:149522803	1.12609e-05	1
chr11	67040286	rs61759815	chr11:67057725	1.27671e-05	1
chr5	149528418	rs17110951	chr5:149522803	1.30324e-05	1
chr7	1753424	rs117169381	chr7:2001168	1.36757e-05	1
chr7	1753959	rs117605903	chr7:2001168	1.36757e-05	1
chr7	1769168	rs116859562	chr7:2001168	1.36757e-05	1
chr7	1769550	rs114089307	chr7:2001168	1.36757e-05	1
chr7	1769632	rs138754839	chr7:2001168	1.36757e-05	1
chr15	85113542	rs142537265	chr15:85096514	1.46966e-05	1
chr1	64088696	rs79017198	chr1:64088696	1.58821e-05	1
chr10	80935083	rs780148	chr10:80986400	1.60551e-05	1
chr10	80983224	rs56160095	chr10:80986400	1.73018e-05	1
chr10	80948593	rs703974	chr10:80986400	1.85397e-05	1
chr7	2321247	rs113017110	chr7:2001168	1.95927e-05	1
chr7	2322104	rs111346648	chr7:2001168	1.95927e-05	1
chr19	49250239	rs838144	chr19:49246378	2.1225e-05	1
chr12	57854311	rs10783827	chr12:57877836	2.14291e-05	1
chr21	37670550	rs79528086	chr21:37670550	2.14524e-05	1
chr1	208061701	rs113153996	chr1:208070326	2.15066e-05	1
chr1	2864778	rs114102011	chr1:2859806	2.211e-05	1
chr1	2864970	rs141024227	chr1:2859806	2.211e-05	1
chr1	2865248	rs151323605	chr1:2859806	2.211e-05	1
chr5	59190426	rs74850223	chr5:59190426	2.30724e-05	1
chr16	67891658	rs72790367	chr16:67927230	2.56556e-05	1
chr10	80941936	rs3915932	chr10:80986400	2.57402e-05	1
chr8	103819470	rs77314830	chr8:103819470	2.57673e-05	1
chr10	80942620	rs810517	chr10:80986400	2.613e-05	1
chr5	149529913	rs6885033	chr5:149522803	2.67641e-05	1
chr10	80942631	rs12571751	chr10:80986400	2.81644e-05	1
chr10	80942721	rs703982	chr10:80986400	2.82518e-05	1
chr5	149521540	rs79913727	chr5:149522803	2.83977e-05	1
chr5	149523895	rs112033423	chr5:149522803	2.83977e-05	1
chr5	149524665	rs115496129	chr5:149522803	2.83977e-05	1
chr5	172264184	rs75282115	chr5:172725229	2.90458e-05	1
chr19	49241976	rs973579	chr19:49246378	3.09049e-05	1
chr14	105221043	rs12895059	chr14:105221043	3.21558e-05	1
chr2	85621429	rs145918793	chr2:85666252	3.26666e-05	1
chr10	80954686	rs697237	chr10:80986400	3.28079e-05	1
chr6	74020352	rs143062216	chr6:73963006	3.30244e-05	1
chr2	85641240	rs11686739	chr2:85666252	3.32199e-05	1
chr1	208204919	rs138753762	chr1:208070326	3.36178e-05	1
chr19	49224484	rs281393	chr19:49246378	3.38897e-05	1
chr6	119026323	rs117967085	chr6:119026323	3.58751e-05	1
chr19	632737	rs10153476	chr19:632737	3.69203e-05	1
chr10	80944230	rs703977	chr10:80986400	3.71502e-05	1
chr5	149527220	rs79609266	chr5:149522803	3.89489e-05	1
chr19	632545	rs55749356	chr19:632737	4.00939e-05	1
chr1	8762157	rs12122493	chr1:8583920	4.103e-05	1
chr19	639161	rs111509883	chr19:632737	4.52127e-05	1
chr2	36588291	rs3770962	chr2:36510493	4.58332e-05	1
chr1	8919117	rs115943605	chr1:8583920	5.13243e-05	1
chr2	234000786	rs77673016	chr2:233987898	5.13831e-05	1
chr1	151138567	rs41268542	chr1:150928787	5.26086e-05	1
chr1	161695602	rs56368909	chr1:162125086	5.60978e-05	1
chr19	49250538	rs11667321	chr19:49246378	5.6994e-05	1
chr12	97300483	rs117291911	chr12:97300483	5.73121e-05	1
chr1	94515630	rs72725167	chr1:94529895	6.36454e-05	1
chr1	94515870	rs72725169	chr1:94529895	6.36454e-05	1
chr17	79023990	rs114227601	chr17:79228127	6.45655e-05	1
chr1	79117713	rs17394028	chr1:79117713	6.55297e-05	1
chr7	82792395	rs76781582	chr7:82783903	7.08521e-05	1
chr6	33796962	rs73747335	chr6:33677661	7.29737e-05	1
chr10	80983786	rs1250590	chr10:80986400	7.50525e-05	1
chr8	4848835	rs142323585	chr8:5019404	7.53664e-05	1
chr5	139280283	rs143588677	chr5:138995662	7.77392e-05	1
chr5	139284155	rs143362111	chr5:138995662	7.77392e-05	1
chr2	176033499	rs79615599	chr2:176033499	8.10591e-05	1
chr2	176046167	rs41270205	chr2:176033499	8.272e-05	1
chr2	176046408	rs2217675	chr2:176033499	8.272e-05	1
chr2	176046653	rs2195995	chr2:176033499	8.272e-05	1
chr2	176047018	rs76276617	chr2:176033499	8.272e-05	1
chr10	80944095	rs703979	chr10:80986400	8.43511e-05	1
chr2	241739217	rs3755539	chr2:241846783	9.19544e-05	1
chr4	37247920	rs13110242	chr4:37220392	9.81801e-05	1
chr15	99192150	rs188406468	chr15:98897673	9.88726e-05	1
chr3	138162045	rs59217491	chr3:138157914	0.00010003	1
chr7	31012206	rs3735428	chr7:31056358	0.000101078	1
chr7	31012220	rs3735427	chr7:31056358	0.000101078	1
chr11	66092567	rs76878669	chr11:65972724	0.000107918	1
chr5	139017551	rs678176	chr5:138995662	0.000108283	1
chr8	103819237	rs10107743	chr8:103819470	0.000109663	1
chr12	52348049	rs798210	chr12:52390296	0.00010987	1
chr1	115880132	rs17540656	chr1:115873047	0.000110454	1
chr2	27580729	rs182619345	chr2:28050310	0.000115531	1
chr22	43032041	rs8190419	chr22:43063769	0.000115686	1
chr7	55195582	rs73135282	chr7:55205243	0.000122997	1
chr6	33796109	rs73747329	chr6:33677661	0.000123532	1
chr6	33796133	rs73747330	chr6:33677661	0.000123532	1
chr6	33796793	rs56139489	chr6:33677661	0.000123532	1
chr6	33796943	rs73747334	chr6:33677661	0.000123532	1
chr14	91883423	rs141068596	chr14:91896423	0.000123671	1
chr19	5903088	rs78306207	chr19:5871797	0.00013125	1
chr19	5903439	rs118115305	chr19:5871797	0.00013125	1
chr19	5904137	rs117337649	chr19:5871797	0.00013125	1
chr12	190097	rs79410690	chr12:192266	0.00014291	1
chr12	190102	rs77695339	chr12:192266	0.00014291	1
chr20	6750882	rs2273073	chr20:6750882	0.000144168	1
chr19	5946886	rs74788771	chr19:5871797	0.000149236	1
chr5	169190379	rs115675967	chr5:169331070	0.000155135	1
chr16	4010921	rs62036941	chr16:4184050	0.000156143	1
chr1	8423510	rs10779702	chr1:8583920	0.00015616	1
chr14	105220078	rs78475567	chr14:105221043	0.000158547	1
chr12	57856014	rs3825077	chr12:57877836	0.000159062	1
chr11	82996452	rs2298791	chr11:82948621	0.000161617	1
chr2	207131040	rs149528804	chr2:207227850	0.000166201	1
chr15	68870513	rs78584969	chr15:68955468	0.000171148	1
chr2	240151802	rs116475570	chr2:240164975	0.000173535	1
chr6	136333229	rs9402782	chr6:136276087	0.000187312	1
chr17	27893015	rs2292973	chr17:27798225	0.000193069	1
chr1	198127748	rs17645257	chr1:198172363	0.000196061	1
chr1	198135185	rs73075156	chr1:198172363	0.000196061	1
chr12	29054164	rs116987601	chr12:29033290	0.000197705	1
chr12	29067295	rs116979028	chr12:29033290	0.000197705	1
chr3	44539384	rs73072682	chr3:44574667	0.000200844	1
chr16	70760722	rs77705737	chr16:70758603	0.000202673	1
chr8	103819681	rs10108226	chr8:103819470	0.000203661	1
chr3	85007919	rs148449772	chr3:84963531	0.000207233	1
chr6	112543966	rs117142997	chr6:112605814	0.000215081	1
chr11	85904594	rs59254413	chr11:85583270	0.000221546	1
chr1	63988167	rs61765260	chr1:64088696	0.000223237	1
chr5	149518505	rs17110948	chr5:149522803	0.000224742	1
chr14	104006693	rs9324063	chr14:104099236	0.000226103	1
chr5	139087825	rs146250292	chr5:138995662	0.000227434	1
chr4	85791460	rs76514967	chr4:85670266	0.000227443	1
chr17	79009973	rs72851872	chr17:79228127	0.000228233	1
chr3	15106192	rs76056879	chr3:15487321	0.000228842	1
chr4	37247360	rs13109111	chr4:37220392	0.000235107	1
chr1	210536554	rs12141729	chr1:210939549	0.000244311	1
chr7	140218007	rs74327254	chr7:140343849	0.000246573	1
chr22	43084355	rs35653875	chr22:43063769	0.000247184	1
chr11	116915881	rs73594187	chr11:117292208	0.000248971	1
chr1	8935610	rs12142493	chr1:8583920	0.000249152	1
chr7	155236125	rs10253853	chr7:155051832	0.000254301	1
chr15	38549817	rs4405503	chr15:38160032	0.000256977	1
chr7	52362961	rs72590998	chr7:52384825	0.00026546	1
chr2	233792109	rs2675960	chr2:233987898	0.000268956	1
chr5	149509270	rs1864972	chr5:149522803	0.000270284	1
chr6	37730895	rs942387	chr6:37727648	0.000271725	1
chr6	37731493	rs912453	chr6:37727648	0.000271725	1
chr6	37732600	rs58882518	chr6:37727648	0.000271725	1
chr14	103996205	rs2296487	chr14:104099236	0.000274102	1
chr1	94514070	rs55712710	chr1:94529895	0.0002827	1
chr7	77056886	rs79167326	chr7:77053294	0.000285871	1
chr7	24882608	rs58923130	chr7:24799265	0.000286619	1
chr2	85632343	rs73945747	chr2:85666252	0.000293233	1
chr2	85640603	rs76930705	chr2:85666252	0.000293233	1
chr2	85640667	rs142573475	chr2:85666252	0.000293233	1
chr8	146155996	rs111558060	chr8:146072835	0.000295111	1
chr3	138155475	rs57521136	chr3:138157914	0.000298784	1
chr15	85523702	rs117149613	chr15:85096514	0.000300346	1
chr2	233790447	rs2004203	chr2:233987898	0.000304892	1
chr11	85904012	rs71465619	chr11:85583270	0.000306413	1
chr4	40632608	rs7690530	chr4:40645304	0.000319971	1
chr19	5967828	rs117846662	chr19:5871797	0.000320399	1
chr1	246862215	rs61852451	chr1:247252643	0.000337077	1
chr21	46127734	rs17213734	chr21:46571273	0.000349128	1
chr21	47877594	rs1007893	chr21:47701000	0.000350544	1
chr4	105571097	rs116282753	chr4:106039410	0.00035198	1
chr12	107169081	rs151085715	chr12:107047010	0.000352723	1
chr8	119021672	rs17453742	chr8:119022926	0.00035935	1
chr8	22240521	rs118143604	chr8:22235017	0.000361847	1
chr16	84638384	rs55949030	chr16:84160978	0.000371838	1
chr17	28562435	rs56384968	chr17:28904848	0.000373762	1
chr1	61914112	rs6684071	chr1:61902395	0.000379578	1
chr2	207137158	rs114739313	chr2:207227850	0.000386591	1
chr2	36603763	rs3770949	chr2:36510493	0.000389073	1
chr16	4420875	rs146429788	chr16:4184050	0.000392665	1
chr7	24797764	rs2237326	chr7:24799265	0.000393169	1
chr4	80979446	rs4690111	chr4:80969569	0.000395655	1
chr15	85361042	rs7179643	chr15:85096514	0.000397206	1
chr5	139014880	rs77587009	chr5:138995662	0.000397925	1
chr5	139016135	rs78642293	chr5:138995662	0.000397925	1
chr5	139018822	rs74976510	chr5:138995662	0.000397925	1
chr5	139018854	rs116353613	chr5:138995662	0.000397925	1
chr1	35656637	rs76642684	chr1:35252434	0.000404713	1
chr8	103819244	rs141984439	chr8:103819470	0.000407104	1
chr8	103822062	rs117236286	chr8:103819470	0.000407104	1
chr16	87241203	rs35555768	chr16:86883763	0.000411404	1
chr1	214749334	rs61820698	chr1:214812689	0.000420592	1
chr20	60812845	rs6089336	chr20:60812845	0.00042126	1
chr5	139017641	rs141270098	chr5:138995662	0.000424257	1
chr16	85089678	rs113773290	chr16:85375377	0.00042564	1
chr16	85089862	rs76953197	chr16:85375377	0.00042564	1
chr2	36566004	rs12621609	chr2:36510493	0.000428039	1
chr7	4690488	rs17135007	chr7:5168656	0.000429846	1
chr4	80970899	rs4690140	chr4:80969569	0.000464209	1
chr1	2466377	rs2985861	chr1:2859806	0.000468454	1
chr7	4723080	rs73674026	chr7:5168656	0.00047968	1
chr21	46127812	rs17286075	chr21:46571273	0.000484376	1
chr2	9248128	rs191182413	chr2:9344465	0.000492584	1
chr7	56147589	rs10800	chr7:56222807	0.00049268	1
chr11	65029979	rs116964987	chr11:64766946	0.000497594	1
chr10	81020228	rs75206876	chr10:80986400	8.17385e-06	1
chr10	80999869	rs1749849	chr10:80986400	1.8776e-05	1
chr2	233742603	rs141082560	chr2:233987898	5.2426e-05	1
chr5	149540628	rs79720920	chr5:149522803	0.000114422	1
chr16	70696626	rs3752786	chr16:70758603	0.000122997	1
chr5	135245302	rs28375595	chr5:135295186	0.000189835	1
chr11	124629362	rs138691562	chr11:124552660	0.000477228	1
chr7	56220632	rs114891573	chr7:56222807	4.21251e-07	1
chr3	177920162	rs76529059	chr3:177867534	1.47345e-05	1
chr16	70758603	rs78606667	chr16:70758603	2.67013e-05	1
chr12	186007	rs150555857	chr12:192266	3.18376e-05	1
chr2	234000901	rs117788315	chr2:233987898	5.13831e-05	1
chr1	41840197	rs4660532	chr1:41841986	0.000321568	1
chr11	64612344	rs11231891	chr11:64766946	0.000374348	1
chr4	55852892	rs142837697	chr4:55852892	5.83826e-07	1
chr7	158077891	rs78501706	chr7:158116830	0.000187428	1
chr20	61879074	rs11906010	chr20:61888862	0.000107889	1
chr19	37096908	rs62116092	chr19:37524385	0.000488917	1
chr5	172259886	rs13355892	chr5:172725229	2.90458e-05	1
chr20	61879339	rs9753750	chr20:61888862	0.000107889	1
chr3	72379291	rs114949252	chr3:72369565	0.000375408	1
chr6	33797900	rs6928758	chr6:33677661	0.000408792	1
chr20	61879447	rs9753638	chr20:61888862	0.000107889	1
chr6	166954433	rs3799639	chr6:166974351	0.000185828	1
chr12	57869486	rs2277316	chr12:57877836	0.000193069	1
chr13	80356506	rs9545194	chr13:80356506	0.000289856	1
chr2	9243826	rs140047062	chr2:9344465	4.764e-06	1
chr20	61056598	rs78759927	chr20:60812845	1.78613e-05	1
chr17	48072496	rs10459948	chr17:48022426	0.000144578	1
chr12	57869476	rs2277317	chr12:57877836	0.000190536	1
chr13	30996084	rs4347477	chr13:31397484	8.67683e-05	1
chr6	37729206	rs77953170	chr6:37727648	0.000271725	1
chr7	56220628	rs116763932	chr7:56222807	4.21251e-07	1
chr10	80988837	rs2802363	chr10:80986400	2.01924e-05	1
chr17	79226264	rs35546507	chr17:79228127	3.09795e-05	1
chr3	54156674	rs192791662	chr3:53843151	0.000181359	1
chr15	38421410	rs7176853	chr15:38160032	4.14498e-06	1
chr20	61888132	rs77235784	chr20:61888862	4.99237e-06	1
chr5	165562296	rs72808834	chr5:165660640	2.84954e-05	1
chr17	48022187	rs34313235	chr17:48022426	0.000129067	1
chr2	85607174	rs150028243	chr2:85666252	0.000293233	1
chr5	1139082	rs190821967	chr5:1136270	1.51514e-06	1
chr6	33796168	rs73747331	chr6:33677661	0.000123532	1
chr5	139132469	rs112419009	chr5:138995662	0.000428496	1
chr6	33797241	rs73747336	chr6:33677661	0.000123532	1
chr3	194703426	rs114879809	chr3:194635014	2.27129e-06	1
chr7	24781080	rs11509139	chr7:24799265	0.000204295	1
chr1	115598986	rs77405170	chr1:115873047	0.000369707	1
chr7	63901290	rs144439312	chr7:63901290	4.90973e-08	1
chr3	138162115	rs34078858	chr3:138157914	0.00010003	1
chr4	174159000	rs74655288	chr4:174159000	6.12196e-05	1
chr19	13151108	rs1077151	chr19:13108536	1.19679e-05	1
chr3	177889073	rs76978842	chr3:177867534	1.47345e-05	1
chr2	203968480	rs139621023	chr2:203793942	0.000388419	1
chr10	93134521	rs80302857	chr10:93174329	0.000342494	1
chr5	73883079	rs36062546	chr5:73801391	0.000483773	1
chr6	37729108	rs77011928	chr6:37727648	0.000271725	1
chr7	24781824	rs12665974	chr7:24799265	0.000280068	1
chr10	37949979	rs79512314	chr10:38056485	0.000348768	1
chr4	37248437	rs958927	chr4:37220392	0.000208905	1
chr12	29066809	rs80033191	chr12:29033290	0.000197705	1
chr1	8404462	rs138843120	chr1:8583920	8.55853e-08	1
chr11	66650060	rs10896139	chr11:67057725	0.000177214	1
chr7	4682697	rs141099779	chr7:5168656	0.000429846	1
chr14	104346185	rs10438244	chr14:104099236	0.000427136	1
chr3	177920035	rs111409742	chr3:177867534	1.47345e-05	1
chr2	241745541	rs151124357	chr2:241846783	1.89184e-05	1
chr6	33677661	rs6911745	chr6:33677661	6.53304e-05	1
chr3	170143169	rs142282939	chr3:170138910	0.000294196	1
chr3	170143171	rs9834591	chr3:170138910	0.000294196	1
chr2	85545490	rs7428	chr2:85666252	5.19294e-05	1
chr20	45958716	rs112458123	chr20:45958716	0.000114357	1
chr11	65042774	rs190959349	chr11:64766946	5.1111e-06	1
chr17	29136974	rs143538951	chr17:28904848	0.000375036	1
chr10	81028742	rs117495385	chr10:80986400	4.78731e-05	1
chr16	87914600	rs58405358	chr16:87911225	7.0829e-06	1
chr2	85673777	rs78410923	chr2:85666252	4.18336e-08	1
chr7	64029202	rs147195445	chr7:63901290	1.76643e-05	1
chr20	35172046	rs146011376	chr20:35159605	0.000197588	1
chr20	33495145	rs192461569	chr20:33113016	0.000312644	1
chr2	197065889	rs3795921	chr2:196921290	0.000226948	1
chr6	74063589	rs141223599	chr6:73963006	9.41596e-05	1
chr15	85131257	rs56130099	chr15:85096514	0.000263438	1
chr4	80971372	rs60013472	chr4:80969569	0.000464209	1
chr1	242081980	rs6700418	chr1:241821719	0.000292188	1
chr19	10155721	rs78140887	chr19:10147994	0.000405935	1
chr10	80934948	rs780149	chr10:80986400	4.50061e-06	1
chr6	6951981	rs76596854	chr6:6933726	1.51333e-05	1
chr6	151252917	rs6902664	chr6:151264528	0.000216701	1
chr20	61892816	rs75838425	chr20:61888862	1.25651e-06	1
chr19	5904721	rs117444873	chr19:5871797	0.00013125	1
chr1	165615028	rs141348939	chr1:165377552	2.64326e-05	1
chr22	22110167	rs56888084	chr22:22075181	0.000160828	1
chr19	13112137	rs74551279	chr19:13108536	5.19769e-09	1
chr7	24799265	rs2521771	chr7:24799265	2.52464e-06	1
chr16	87914073	rs11862266	chr16:87911225	7.0829e-06	1
chr6	151254714	rs11155760	chr6:151264528	0.000404698	1
chr19	57175121	rs115625349	chr19:57173599	3.31195e-06	1
chr20	61880112	rs7261433	chr20:61888862	0.000107889	1
chr2	85683571	rs2121395	chr2:85666252	0.000204801	1
chr1	242081972	rs138505713	chr1:241821719	0.000292188	1
chr10	135381904	rs143906240	chr10:135352811	0.000212117	1
chr6	6950851	rs74980243	chr6:6933726	4.03627e-07	1
chr3	32317967	rs115929149	chr3:32317967	8.55097e-05	1
chr11	66648083	rs7103627	chr11:67057725	0.000156941	1
chr8	142735150	rs77416939	chr8:142267231	0.000372661	1
chr1	174191930	rs142802077	chr1:174133697	0.00024204	1
chr1	187059586	rs111509173	chr1:187059368	1.35146e-05	1
chr1	63770247	rs41285362	chr1:64088696	0.000223784	1
chr6	37727648	rs73730813	chr6:37727648	1.09016e-05	1
chr10	38184629	rs141310462	chr10:38056485	9.00799e-05	1
chr21	15969073	rs9976798	chr21:15968232	0.000104323	1
chr2	85630703	rs78943564	chr2:85666252	0.000293233	1
chr6	33798041	rs73747338	chr6:33677661	0.000408792	1
chr14	102344254	rs8012434	chr14:102351811	0.000355318	1
chr2	233815849	rs60039518	chr2:233987898	0.000203901	1
chr6	6951906	rs113089669	chr6:6933726	6.51554e-05	1
chr4	132898319	rs143175449	chr4:132920472	0.000273733	1
chr12	110481455	rs146677941	chr12:110652089	0.000157081	1
chr11	66649612	rs7119426	chr11:67057725	0.000176094	1
chr2	214993075	rs13420908	chr2:214851028	3.25087e-05	1
chr1	61902395	rs114937089	chr1:61902395	3.402e-06	1
chr3	21789238	rs139972043	chr3:22241734	0.000128401	1
chr5	1136270	rs142842535	chr5:1136270	1.51514e-06	1
chr19	13108536	rs116857070	chr19:13108536	9.39208e-12	1
chr1	214936490	rs73085825	chr1:214812689	4.25348e-05	1
chr16	87914053	rs77513805	chr16:87911225	7.0829e-06	1
chr4	54522630	rs115926253	chr4:54521408	8.65739e-05	1
chr7	24780777	rs3779463	chr7:24799265	0.000384182	1
chr16	31764744	rs146029197	chr16:31810530	3.28585e-05	1
chr11	96931822	rs75657815	chr11:96888916	0.000232107	1
chr6	37723519	rs77197995	chr6:37727648	0.000271725	1
chr6	37728759	rs74577143	chr6:37727648	0.000271725	1
chr3	6348416	rs114879297	chr3:6348416	0.000175369	1
chr1	8611596	rs143706755	chr1:8583920	1.32759e-05	1
chr7	56224627	rs73701524	chr7:56222807	4.21251e-07	1
chr14	102344785	rs79663141	chr14:102351811	0.000384446	1
chr4	80971797	rs72655042	chr4:80969569	0.000464209	1
chr2	241894496	rs73006086	chr2:241846783	0.000197295	1
chr7	56241504	rs149892574	chr7:56222807	0.000169669	1
chr20	61887805	rs75213549	chr20:61888862	2.56507e-05	1
chr16	87914630	rs142606097	chr16:87911225	7.0829e-06	1
chr11	80115468	rs191264585	chr11:80155037	9.6507e-05	1
chr3	33360583	rs140927854	chr3:33360583	0.000231911	1
chr19	57180363	rs8110732	chr19:57173599	7.62694e-07	1
chr7	158116830	rs190344167	chr7:158116830	0.000171374	1
chr20	35103560	rs78374570	chr20:35159605	1.37437e-05	1
chr20	61894430	rs76072886	chr20:61888862	1.25651e-06	1
chr7	4222725	rs117698881	chr7:3935615	0.000339114	1
chr16	87916359	rs111836417	chr16:87911225	7.0829e-06	1
chr7	56249315	rs34628624	chr7:56222807	0.000223588	1
chr1	113962563	rs138122206	chr1:114090090	0.000247244	1
chr4	190099028	rs4863107	chr4:190099028	0.000154097	1
chr7	1773775	rs150381045	chr7:2001168	1.36757e-05	1
chr7	31019080	rs28371563	chr7:31056358	0.000137777	1
chr3	152301954	rs114982388	chr3:152347798	0.000104721	1
chr5	1145275	rs145856294	chr5:1136270	2.1651e-06	1
chr6	37723742	rs115095957	chr6:37727648	0.000271725	1
chr6	115452805	rs143388243	chr6:115666155	5.66053e-05	1
chr1	2859806	rs147126851	chr1:2859806	2.211e-05	1
chr7	140517444	rs73165466	chr7:140343849	0.000280065	1
chr11	84254393	rs4145049	chr11:84238899	0.000209807	1
chr3	53694578	rs3774518	chr3:53843151	5.98899e-05	1
chr2	63895005	rs75885988	chr2:63419783	0.000237942	1
chr19	13174312	rs11085829	chr19:13108536	7.2941e-06	1
chr11	126312874	rs140015001	chr11:126079939	0.000293002	1
chr2	223305583	rs147843260	chr2:223335769	6.49243e-06	1
chr6	163968581	rs9458854	chr6:163878635	0.000113109	1
chr20	61887647	rs115609411	chr20:61888862	4.99237e-06	1
chr6	37728619	rs6904352	chr6:37727648	0.000271725	1
chr1	8450993	rs147651960	chr1:8583920	5.67883e-09	1
chr6	151252999	rs6907487	chr6:151264528	0.000482249	1
chr2	32044482	rs221204	chr2:31812288	0.000352006	1
chr11	122528297	rs11218741	chr11:122213722	0.000470806	1
chr12	52214872	rs149913232	chr12:52390296	0.000128499	1
chr7	139963444	rs10238061	chr7:140343849	0.000456885	1
chr4	80971901	rs62298644	chr4:80969569	0.000464209	1
chr10	93174329	rs72819209	chr10:93174329	1.93301e-05	1
chr1	61913991	rs6656834	chr1:61902395	0.000379578	1
chr12	207611	rs76166056	chr12:192266	5.72483e-05	1
chr5	169076833	rs11740661	chr5:169331070	0.000165196	1
chr16	28621679	rs13331487	chr16:28621679	4.27821e-08	1
chr8	144595898	rs118181325	chr8:144383825	0.000390299	1
chr9	11188318	rs146132747	chr9:11655676	4.94196e-05	1
chr21	46353062	rs7277732	chr21:46571273	0.000154175	1
chr10	80947438	rs697239	chr10:80986400	3.22865e-05	1
chr11	45344554	rs10838447	chr11:45286085	0.000494347	1
chr11	33655644	rs11032323	chr11:33655644	3.47604e-07	1
chr20	61887640	rs114865282	chr20:61888862	4.99237e-06	1
chr11	116915229	rs73594185	chr11:117292208	0.000248971	1
chr3	20142679	rs79153033	chr3:20091301	0.00041978	1
chr12	49483423	rs145466782	chr12:49604369	5.61283e-12	1
chr7	56158581	rs12673255	chr7:56222807	0.000351475	1
chr7	56248605	rs145215490	chr7:56222807	1.06851e-08	1
chr20	61887310	rs116769520	chr20:61888862	4.99237e-06	1
chr5	149509111	rs1864971	chr5:149522803	0.000304892	1
chr7	64132849	rs148846657	chr7:63901290	0.000329043	1
chr1	187059368	rs76382192	chr1:187059368	1.35146e-05	1
chr10	38989750	rs11598754	chr10:39070051	0.000267059	1
chr4	80974716	rs59431527	chr4:80969569	0.000395655	1
chr1	214954673	rs61819511	chr1:214812689	4.72812e-05	1
chr1	41839495	rs6693260	chr1:41841986	0.00039887	1
chr17	48024180	rs34825833	chr17:48022426	0.000345979	1
chr19	37111416	rs80099180	chr19:37524385	0.000377695	1
chr14	72881588	rs143735316	chr14:72762058	0.000155705	1
chr6	112590682	rs17680579	chr6:112605814	0.00010591	1
chr6	163968672	rs9458855	chr6:163878635	0.000165387	1
chr20	61893389	rs80089062	chr20:61888862	1.25651e-06	1
chr2	190213213	rs114752520	chr2:190213213	8.46322e-06	1
chr7	56222807	rs145302313	chr7:56222807	1.06851e-08	1
chr10	93134204	rs7076396	chr10:93174329	4.78216e-05	1
chr8	22246761	rs56213835	chr8:22235017	0.000429782	1
chr22	40207399	rs117811619	chr22:40275934	0.000433324	1
chr3	191644920	rs74575151	chr3:191638738	1.07367e-05	1
chr20	61895544	rs6011706	chr20:61888862	2.29892e-05	1
chr12	2375199	rs79122070	chr12:2375199	2.40818e-12	1
chr10	119263189	rs17630590	chr10:119268249	0.000164851	1
chr7	56226538	rs116973729	chr7:56222807	1.06851e-08	1
chr1	8777380	rs149692484	chr1:8583920	0.000411398	1
chr2	241654323	rs62187810	chr2:241846783	0.000137027	1
chr15	38519583	rs16966471	chr15:38160032	7.12277e-05	1
chr4	87011304	rs4482754	chr4:86974813	4.5007e-06	1
chr3	8574033	rs149634938	chr3:8467993	0.000410393	1
chr21	46117359	rs183770957	chr21:46571273	7.90256e-05	1
chr19	10152488	rs77571453	chr19:10147994	0.000405935	1
chr7	2322889	rs147431451	chr7:2001168	1.95927e-05	1
chr5	165660976	rs1392277	chr5:165660640	2.7035e-06	1
chr6	84239343	rs117500880	chr6:84295048	4.07912e-06	1
chr19	57180452	rs8109952	chr19:57173599	7.62694e-07	1
chr10	37913916	rs115865957	chr10:38056485	3.83585e-05	1
chr19	5942378	rs11882789	chr19:5871797	0.000149236	1
chr5	135233457	rs2069867	chr5:135295186	0.00039705	1
chr7	1778750	rs61747206	chr7:2001168	1.36757e-05	1
chr10	173835	rs72770962	chr10:192494	0.000325202	1
chr16	89831958	rs148726588	chr16:89455576	1.49337e-05	1
chr20	61880561	rs77385168	chr20:61888862	0.000107889	1
chr3	7976290	rs145498689	chr3:8467993	0.000179984	1
chr11	116929666	rs73576612	chr11:117292208	0.000248971	1
chr15	57512768	rs111494885	chr15:57512768	8.82694e-05	1
chr2	217098604	rs79223580	chr2:217098604	0.000107058	1
chr6	37723352	rs79222074	chr6:37727648	0.000213389	1
chr11	33656179	rs10836086	chr11:33655644	1.01066e-06	1
chr14	91871458	rs142910241	chr14:91896423	0.000167279	1
chr7	24767483	rs2521760	chr7:24799265	0.000116026	1
chr21	30195248	rs144873637	chr21:30309150	0.000224355	1
chr21	46514470	rs76979054	chr21:46571273	9.41954e-05	1
chr14	91843892	rs73338443	chr14:91896423	0.000167279	1
chr1	208127605	rs73076809	chr1:208070326	2.66816e-05	1
chr15	43297041	rs181802720	chr15:42924027	1.60283e-05	1
chr13	43882685	rs74067224	chr13:43880856	0.000352788	1
chr7	56235861	rs10280258	chr7:56222807	0.0002946	1
chr12	206981	rs116864818	chr12:192266	5.72483e-05	1
chr2	237662462	rs115121382	chr2:237892341	0.000294167	1
chr5	1139829	rs185763106	chr5:1136270	1.51514e-06	1
chr8	4067731	rs144294336	chr8:3845305	0.000100354	1
chr1	208214833	rs138823187	chr1:208070326	2.60624e-05	1
chr3	52592078	rs147550813	chr3:52626365	2.48629e-07	1
chr4	80981320	rs59342429	chr4:80969569	0.000464209	1
chr7	56222818	rs57734778	chr7:56222807	4.21251e-07	1
chr6	37726917	rs143675506	chr6:37727648	0.000271725	1
chr1	151115186	rs12569193	chr1:150928787	0.000487986	1
chr6	112567842	rs144990482	chr6:112605814	8.31004e-05	1
chr3	20141656	rs75513656	chr3:20091301	0.00041978	1
chr7	1967047	rs111523326	chr7:2001168	9.91429e-07	1
chr5	172273693	rs792967	chr5:172725229	0.000496288	1
chr5	79028472	rs4704585	chr5:78874054	0.000138199	1
chr3	170138910	rs77219516	chr3:170138910	0.000141169	1
chr10	38989697	rs145196661	chr10:39070051	0.00029706	1
chr19	49450784	rs61515781	chr19:49246378	6.62533e-06	1
chr7	2323161	rs112023656	chr7:2001168	1.95927e-05	1
chr1	101950270	rs1776904	chr1:102295549	2.46319e-05	1
chr8	127889117	rs147460016	chr8:128162025	0.000348163	1
chr20	61890534	rs77907969	chr20:61888862	1.25651e-06	1
chr14	104099236	rs78668152	chr14:104099236	2.45312e-07	1
chr4	8965161	rs181816403	chr4:9019998	2.12547e-05	1
chr1	115664930	rs987267	chr1:115873047	0.000469995	1
chr16	86882168	rs74323672	chr16:86883763	0.000196841	1
chr10	62371079	rs10994429	chr10:62222107	2.64925e-05	1
chr5	95955304	rs6883732	chr5:95955304	4.65921e-07	1
chr20	61893544	rs78877312	chr20:61888862	1.25651e-06	1
chr18	21600525	rs72877856	chr18:21929389	0.00021127	1
chr1	214980274	rs114548900	chr1:214812689	0.000263985	1
chr4	80981069	rs62300369	chr4:80969569	0.000464209	1
chr6	13229654	rs7759256	chr6:13073856	6.8815e-05	1
chr22	20185887	rs138361379	chr22:20185887	7.19028e-05	1
chr12	1965954	rs75327924	chr12:2375199	0.000148016	1
chr19	13116045	rs78897270	chr19:13108536	5.19769e-09	1
chr2	60713235	rs10189857	chr2:60867516	0.000395444	1
chr5	172726432	rs4242167	chr5:172725229	1.67983e-06	1
chr5	96004006	rs111833896	chr5:95955304	0.000129391	1
chr11	122544292	rs187646672	chr11:122213722	0.000470806	1
chr7	24883093	rs76798214	chr7:24799265	0.000286619	1
chr19	5891586	rs116929938	chr19:5871797	0.000127565	1
chr16	87915559	rs113183290	chr16:87911225	7.0829e-06	1
chr6	95467458	rs9294613	chr6:95524427	0.000457242	1
chr8	22247201	rs144319573	chr8:22235017	0.000361847	1
chr19	13115538	rs118041580	chr19:13108536	5.19769e-09	1
chr16	89827350	rs11642111	chr16:89455576	1.49337e-05	1
chr1	174175434	rs115773330	chr1:174133697	0.00024204	1
chr16	86963005	rs148839421	chr16:86883763	8.68747e-06	1
chr6	166069393	rs117178953	chr6:165950305	0.000368652	1
chr3	152436772	rs79937118	chr3:152347798	0.000132294	1
chr3	72381346	rs114516974	chr3:72369565	0.000375408	1
chr3	138157392	rs58059555	chr3:138157914	0.000116759	1
chr5	149502483	rs139968382	chr5:149522803	0.000181424	1
chr11	65893232	rs113018139	chr11:65972724	0.00013332	1
chr16	31810530	rs145425443	chr16:31810530	1.73841e-06	1
chr9	22846234	rs59844313	chr9:22829296	3.28982e-07	1
chr21	46362290	rs9976402	chr21:46571273	0.000181192	1
chr1	94512565	rs1801581	chr1:94529895	9.07984e-05	1
chr11	35930302	rs112170313	chr11:35921198	9.05838e-06	1
chr6	12033612	rs148706582	chr6:11804423	9.64959e-05	1
chr2	67791238	rs143472922	chr2:67779281	0.000171353	0.999999
chr4	190111329	rs12650063	chr4:190099028	0.000395694	0.999999
chr12	49501398	rs1274726	chr12:49604369	3.72904e-05	0.999999
chr10	4987801	rs143066519	chr10:4961775	4.74968e-09	0.999999
chr20	61047465	rs11204426	chr20:60812845	0.000397827	0.999999
chr7	56235795	rs10280143	chr7:56222807	0.000118322	0.999999
chr17	48022426	rs34367098	chr17:48022426	2.93907e-05	0.999999
chr9	100741115	rs1572025	chr9:101239469	0.000193663	0.999999
chr12	2420377	rs4765914	chr12:2375199	1.15774e-07	0.999999
chr6	13262292	rs16873893	chr6:13073856	0.000167475	0.999999
chr7	56239097	rs144338513	chr7:56222807	4.21251e-07	0.999999
chr3	170147738	rs73038381	chr3:170138910	0.000294196	0.999999
chr4	80972342	rs72655045	chr4:80969569	0.000464209	0.999999
chr3	152347798	rs11918420	chr3:152347798	4.63108e-07	0.999999
chr4	40627943	rs1871836	chr4:40645304	0.00030593	0.999999
chr1	2860386	rs115388989	chr1:2859806	2.211e-05	0.999999
chr1	214756697	rs61820700	chr1:214812689	0.000420592	0.999999
chr1	245567760	rs1768071	chr1:245577065	4.62854e-05	0.999999
chr17	48076256	rs75339135	chr17:48022426	0.000127474	0.999999
chr8	144394987	rs34589890	chr8:144383825	0.000494212	0.999999
chr4	132900836	rs113358295	chr4:132920472	6.46626e-05	0.999999
chr3	52836337	rs9848554	chr3:52626365	3.62167e-07	0.999999
chr3	72381297	rs116679266	chr3:72369565	0.000375408	0.999999
chr12	192266	rs78310373	chr12:192266	2.48691e-05	0.999999
chr15	38377361	rs16966225	chr15:38160032	2.91126e-05	0.999999
chr4	190099916	rs6834167	chr4:190099028	0.000211132	0.999999
chr1	240777232	rs2076780	chr1:240777232	0.000117691	0.999999
chr20	61898524	rs77305517	chr20:61888862	1.25651e-06	0.999999
chr16	4389830	rs72766568	chr16:4184050	6.7448e-05	0.999999
chr6	136259596	rs1418340	chr6:136276087	0.000273629	0.999999
chr21	28477886	rs2830694	chr21:28564173	0.000279852	0.999999
chr1	174208342	rs148315571	chr1:174133697	0.000403986	0.999999
chr16	53605216	rs12925553	chr16:53978846	0.000293779	0.999999
chr8	1764365	rs36026239	chr8:1808379	0.000110068	0.999999
chr8	22245614	rs117171307	chr8:22235017	0.000361847	0.999999
chr8	103810136	rs80171788	chr8:103819470	0.000407104	0.999999
chr3	3807651	rs1352408	chr3:3802708	0.000442394	0.999999
chr11	116928336	rs7114173	chr11:117292208	0.000248971	0.999999
chr21	46353312	rs7283236	chr21:46571273	0.000158506	0.999999
chr4	190098770	rs4241858	chr4:190099028	0.000404309	0.999999
chr17	12935625	rs9909810	chr17:12933743	0.000286091	0.999999
chr8	119028891	rs72673988	chr8:119022926	1.78426e-07	0.999999
chr16	87211963	rs12934042	chr16:86883763	0.000447714	0.999999
chr4	55673133	rs6821963	chr4:55852892	0.000371036	0.999999
chr12	49482526	rs76752932	chr12:49604369	5.80891e-12	0.999999
chr14	91843830	rs10138343	chr14:91896423	0.000167279	0.999999
chr4	190098802	rs4422479	chr4:190099028	0.0003024	0.999999
chr7	56246627	rs10241842	chr7:56222807	0.000252519	0.999999
chr4	80972035	rs62298645	chr4:80969569	0.000464209	0.999999
chr8	128182520	rs139898132	chr8:128162025	8.02434e-05	0.999999
chr3	53788732	rs17053472	chr3:53843151	0.000245195	0.999999
chr1	39293461	rs112270666	chr1:39310400	1.49022e-07	0.999999
chr1	101889446	rs72977173	chr1:102295549	9.02155e-05	0.999999
chr6	37739332	rs78750553	chr6:37727648	8.38828e-05	0.999999
chr8	134068060	rs186405601	chr8:134101834	0.000496497	0.999999
chr1	101973050	rs374982	chr1:102295549	6.01351e-05	0.999999
chr10	127912497	rs74902851	chr10:128233231	0.00033399	0.999999
chr12	207033	rs75500757	chr12:192266	5.72483e-05	0.999999
chr7	24834109	rs60866628	chr7:24799265	0.000235336	0.999999
chr3	84966067	rs76066618	chr3:84963531	4.90345e-05	0.999999
chr1	101919802	rs12118351	chr1:102295549	0.000184083	0.999999
chr3	52552255	rs190733008	chr3:52626365	2.48629e-07	0.999999
chr22	22110627	rs17759568	chr22:22075181	0.000160828	0.999999
chr6	166997459	rs3823198	chr6:166974351	2.34749e-05	0.999999
chr12	49373032	rs78196399	chr12:49604369	2.52254e-08	0.999999
chr1	208036102	rs112707479	chr1:208070326	4.52477e-05	0.999999
chr8	4847174	rs77746442	chr8:5019404	7.53664e-05	0.999999
chr1	8409523	rs149424879	chr1:8583920	5.67883e-09	0.999999
chr7	139173387	rs75543216	chr7:139156006	0.000230673	0.999999
chr1	214932316	rs73085823	chr1:214812689	4.25348e-05	0.999999
chr1	174179796	rs75907910	chr1:174133697	0.00024204	0.999999
chr9	89165269	rs72752740	chr9:89130678	0.000489481	0.999998
chr16	82905573	rs117554217	chr16:82670268	0.000139726	0.999998
chr3	53057589	rs146560075	chr3:52626365	9.12182e-07	0.999998
chr6	6942752	rs189497404	chr6:6933726	8.69701e-08	0.999998
chr3	53840665	rs3774611	chr3:53843151	2.93341e-05	0.999998
chr1	203101727	rs111258758	chr1:203035608	0.000340641	0.999998
chr1	205248957	rs11240404	chr1:205246928	5.51836e-05	0.999998
chr20	35166802	rs79184263	chr20:35159605	2.18111e-06	0.999998
chr2	63438339	rs111922407	chr2:63419783	1.07967e-05	0.999998
chr13	30929293	rs117514413	chr13:31397484	1.57816e-06	0.999998
chr1	183051933	rs116351644	chr1:183138551	0.000219757	0.999998
chr7	31042748	rs77952825	chr7:31056358	5.48456e-05	0.999998
chr3	63911341	rs116828256	chr3:64319875	0.000125533	0.999998
chr7	1774745	rs115023422	chr7:2001168	1.36757e-05	0.999998
chr6	136332358	rs9376172	chr6:136276087	0.000155556	0.999998
chr1	101906281	rs4908147	chr1:102295549	0.000117986	0.999998
chr1	214954617	rs61819510	chr1:214812689	4.72812e-05	0.999998
chr11	122530248	rs11218742	chr11:122213722	0.000470806	0.999998
chr11	35929716	rs80101938	chr11:35921198	0.000366211	0.999998
chr11	116899414	rs73594168	chr11:117292208	0.000248971	0.999998
chr8	142734266	rs182750377	chr8:142267231	0.000372661	0.999998
chr5	139278862	rs192250747	chr5:138995662	7.77392e-05	0.999998
chr8	142295231	rs73366494	chr8:142267231	8.36311e-05	0.999997
chr1	165380623	rs10489744	chr1:165377552	7.81783e-06	0.999997
chr7	55279593	rs117375913	chr7:55205243	0.000284104	0.999997
chr15	23753800	rs78215072	chr15:24173925	0.000255958	0.999997
chr3	3807630	rs1352407	chr3:3802708	0.000481043	0.999997
chr12	2420526	rs10774037	chr12:2375199	9.47375e-08	0.999997
chr20	61743917	rs138328054	chr20:61888862	2.86922e-05	0.999997
chr1	214934851	rs61819495	chr1:214812689	4.25348e-05	0.999997
chr6	151255075	rs7769626	chr6:151264528	0.00021899	0.999997
chr6	75429554	rs77182202	chr6:75399433	7.54584e-10	0.999997
chr6	152722715	rs214952	chr6:152790573	1.44972e-05	0.999997
chr1	79167440	rs7526675	chr1:79117713	0.000491749	0.999997
chr15	99203496	rs4966009	chr15:98897673	0.000207368	0.999997
chr1	174208372	rs141431760	chr1:174133697	0.000403986	0.999997
chr2	233978526	rs68147208	chr2:233987898	0.000204349	0.999997
chr4	132899968	rs113165797	chr4:132920472	4.20501e-05	0.999997
chr5	172275023	rs80055186	chr5:172725229	0.000483288	0.999997
chr15	38991520	rs12916379	chr15:39243458	3.58268e-05	0.999996
chr16	87232383	rs4843554	chr16:86883763	0.000350576	0.999996
chr22	19923732	rs76961663	chr22:20185887	0.000476797	0.999996
chr17	79230276	rs58520115	chr17:79228127	4.24007e-05	0.999996
chr16	87245731	rs1108048	chr16:86883763	7.52661e-05	0.999996
chr1	198172363	rs113315424	chr1:198172363	0.000153686	0.999996
chr3	52302785	rs76033947	chr3:52626365	1.76393e-09	0.999996
chr16	74536300	rs11644298	chr16:74668953	0.000494035	0.999996
chr15	99204484	rs116873596	chr15:98897673	4.87075e-06	0.999996
chr1	208124072	rs115686597	chr1:208070326	2.66816e-05	0.999996
chr16	87213110	rs6540015	chr16:86883763	4.76529e-05	0.999996
chr6	16727712	rs1150633	chr6:17155224	0.000421007	0.999996
chr10	80963546	rs1250575	chr10:80986400	9.58103e-06	0.999996
chr4	80977297	rs4428232	chr4:80969569	0.000395655	0.999996
chr16	31746006	rs143019443	chr16:31810530	0.00013199	0.999996
chr5	101826612	rs188437911	chr5:101808288	0.000132108	0.999996
chr6	1281235	rs60265474	chr6:1281235	0.000114337	0.999996
chr2	85623457	rs59562785	chr2:85666252	0.000293233	0.999995
chr1	105941458	rs12411253	chr1:105943783	0.000121215	0.999995
chr17	37835355	rs147180766	chr17:37835355	1.14257e-05	0.999995
chr5	79030045	rs4639193	chr5:78874054	0.000148426	0.999995
chr6	13262589	rs426518	chr6:13073856	0.000182953	0.999995
chr19	13086006	rs117890356	chr19:13108536	1.39958e-09	0.999995
chr15	38592304	rs1403353	chr15:38160032	0.000263129	0.999995
chr1	115598746	rs76802984	chr1:115873047	0.000369707	0.999995
chr1	208214954	rs11118976	chr1:208070326	7.84164e-05	0.999995
chr15	73730349	rs117475983	chr15:73730349	2.85037e-07	0.999995
chr3	84982124	rs117832977	chr3:84963531	4.90345e-05	0.999995
chr6	168919456	rs189715660	chr6:168544288	0.000482939	0.999995
chr1	187059711	rs111687996	chr1:187059368	1.35146e-05	0.999995
chr10	93141138	rs72815486	chr10:93174329	0.000392019	0.999994
chr2	85618569	rs139731692	chr2:85666252	5.08992e-06	0.999994
chr12	212355	rs148423353	chr12:192266	3.94945e-05	0.999994
chr14	72687858	rs847316	chr14:72762058	5.55011e-05	0.999994
chr8	5019404	rs76513073	chr8:5019404	4.87977e-05	0.999993
chr14	104003873	rs141241299	chr14:104099236	0.00047686	0.999993
chr11	66316557	rs597626	chr11:65972724	0.000177525	0.999993
chr3	152481376	rs1381096	chr3:152347798	4.03494e-05	0.999993
chr1	2870591	rs140152488	chr1:2859806	2.211e-05	0.999993
chr10	4987957	rs139878205	chr10:4961775	4.74968e-09	0.999992
chr1	151079317	rs6676190	chr1:150928787	0.000391503	0.999992
chr21	46777272	rs75412135	chr21:46571273	0.000466522	0.999992
chr5	35027940	rs148807030	chr5:35094956	0.000459319	0.999992
chr2	241841788	rs186819644	chr2:241846783	3.66723e-06	0.999991
chr21	30195750	rs140042663	chr21:30309150	0.000224355	0.999991
chr8	134160168	rs146564241	chr8:134101834	0.000183063	0.999991
chr1	94527088	rs41292683	chr1:94529895	6.36454e-05	0.999991
chr19	32840888	rs74966282	chr19:32698879	0.000154229	0.999991
chr20	61887266	rs76183812	chr20:61888862	4.99237e-06	0.999991
chr1	183016199	rs76515371	chr1:183138551	0.000168457	0.999991
chr8	119040035	rs17453868	chr8:119022926	1.97749e-05	0.99999
chr6	151323524	rs77804362	chr6:151264528	0.000240317	0.99999
chr19	13111386	rs77543210	chr19:13108536	5.19769e-09	0.99999
chr17	48067581	rs3803878	chr17:48022426	0.000212506	0.99999
chr19	13176815	rs10423745	chr19:13108536	8.0253e-06	0.99999
chr7	63949502	rs146541809	chr7:63901290	5.6273e-08	0.99999
chr4	186905277	rs72711528	chr4:186905840	2.59944e-06	0.99999
chr10	38041204	rs78237067	chr10:38056485	9.03918e-05	0.999989
chr10	80953393	rs703969	chr10:80986400	5.30108e-05	0.999989
chr16	55572948	rs117510063	chr16:55572948	4.51105e-06	0.999989
chr3	52818301	rs11715487	chr3:52626365	6.63913e-09	0.999988
chr21	16371355	rs77887262	chr21:15968232	0.000126926	0.999987
chr2	85683099	rs17026352	chr2:85666252	0.000180439	0.999987
chr3	152454853	rs1461162	chr3:152347798	3.93225e-05	0.999987
chr2	31634862	rs45555736	chr2:31812288	0.000458959	0.999986
chr5	172724246	rs17675787	chr5:172725229	2.10412e-06	0.999986
chr10	4983396	rs138385223	chr10:4961775	4.74968e-09	0.999985
chr4	87074032	rs10001480	chr4:86974813	0.000476114	0.999985
chr19	5892823	rs77060799	chr19:5871797	0.000127565	0.999985
chr7	7050790	rs7801494	chr7:6949748	0.000433267	0.999985
chr1	208129328	rs73076813	chr1:208070326	7.95625e-05	0.999985
chr15	73901658	rs79749537	chr15:73730349	0.000387703	0.999985
chr12	57861785	rs61734545	chr12:57877836	5.56913e-06	0.999985
chr21	47802840	rs139835708	chr21:47701000	0.00041916	0.999984
chr3	152327018	rs11923297	chr3:152347798	5.12478e-05	0.999984
chr4	65071610	rs111273314	chr4:64922357	0.000156113	0.999984
chr1	8543081	rs17385721	chr1:8583920	2.80135e-05	0.999984
chr2	85683370	rs10496317	chr2:85666252	0.000188142	0.999983
chr9	11626303	rs1822391	chr9:11655676	8.74477e-05	0.999983
chr22	22113621	rs61757984	chr22:22075181	0.000160828	0.999983
chr5	1114849	rs56031640	chr5:1136270	0.000194897	0.999983
chr7	55191509	rs73135277	chr7:55205243	0.000448132	0.999983
chr10	135374575	rs148684248	chr10:135352811	0.000212117	0.999982
chr19	13194772	rs1017180	chr19:13108536	0.000473428	0.999982
chr17	9803775	rs4791907	chr17:10007680	0.000264381	0.999982
chr5	139293177	rs112451978	chr5:138995662	1.94676e-05	0.999981
chr10	70981553	rs72812178	chr10:71056677	1.03281e-05	0.999981
chr13	50799274	rs181479856	chr13:50736914	8.14599e-05	0.99998
chr21	46115357	rs117158503	chr21:46571273	7.90256e-05	0.99998
chr8	92034912	rs143319288	chr8:92348647	0.000400801	0.99998
chr1	187059835	rs6676677	chr1:187059368	1.82212e-05	0.99998
chr3	36856030	rs9834970	chr3:36856030	0.000332334	0.999979
chr14	72885747	rs78017019	chr14:72762058	9.4251e-06	0.999979
chr6	33651129	rs942636	chr6:33677661	0.000368977	0.999979
chr2	116928941	rs62155586	chr2:116617767	3.85564e-05	0.999979
chr1	205248088	rs3738741	chr1:205246928	3.6733e-05	0.999978
chr1	2854172	rs138934131	chr1:2859806	5.99034e-05	0.999977
chr2	32648748	rs72798782	chr2:32816740	6.28043e-05	0.999977
chr16	87229739	rs7185688	chr16:86883763	0.000338773	0.999977
chr9	22845657	rs146580749	chr9:22829296	1.60304e-06	0.999976
chr16	87910508	rs55883512	chr16:87911225	1.04869e-05	0.999976
chr16	87910512	rs58353398	chr16:87911225	1.04869e-05	0.999976
chr15	38990171	rs2172835	chr15:39243458	2.89386e-05	0.999975
chr5	139287997	rs141017510	chr5:138995662	7.77392e-05	0.999975
chr1	94531081	rs72725178	chr1:94529895	1.04758e-05	0.999975
chr7	2125899	rs79386012	chr7:2001168	3.84678e-05	0.999975
chr2	97861340	rs56807297	chr2:98252922	0.000366067	0.999975
chr10	81000889	rs1749851	chr10:80986400	3.80296e-05	0.999974
chr1	237422084	rs1421207	chr1:237422989	0.000296154	0.999974
chr3	53417964	rs114913845	chr3:53843151	6.93925e-05	0.999972
chr12	51986610	rs74091843	chr12:52390296	0.00015625	0.999972
chr5	149498223	rs150263966	chr5:149522803	0.000181424	0.999972
chr1	205248437	rs3738742	chr1:205246928	5.51836e-05	0.999972
chr12	49484490	rs151337297	chr12:49604369	6.64884e-10	0.999972
chr17	79225330	rs55872261	chr17:79228127	3.09795e-05	0.999971
chr1	29847663	rs34394104	chr1:29807864	1.23255e-05	0.999971
chr11	124552660	rs118183578	chr11:124552660	0.000399282	0.999971
chr1	115869499	rs4565713	chr1:115873047	0.000421183	0.999971
chr12	51965530	rs147635327	chr12:52390296	0.00015625	0.999971
chr3	52714649	rs146331544	chr3:52626365	1.26597e-07	0.99997
chr2	176034659	rs62184531	chr2:176033499	8.10591e-05	0.99997
chr17	28756149	rs17731038	chr17:28904848	0.000418752	0.99997
chr6	136284331	rs12190806	chr6:136276087	0.000183396	0.99997
chr6	1274817	rs58618071	chr6:1281235	0.000422183	0.999969
chr4	40650498	rs7679359	chr4:40645304	1.03426e-05	0.999968
chr2	32816740	rs115843384	chr2:32816740	5.19288e-05	0.999968
chr3	53360474	rs116373021	chr3:53843151	0.000252846	0.999968
chr12	57870155	rs11544238	chr12:57877836	0.000335155	0.999968
chr16	87908376	rs145624291	chr16:87911225	7.0829e-06	0.999967
chr21	46353985	rs9974152	chr21:46571273	0.000127152	0.999967
chr3	170141308	rs10513681	chr3:170138910	0.000294196	0.999967
chr7	1777637	rs117614450	chr7:2001168	1.36757e-05	0.999966
chr6	33650812	rs11759011	chr6:33677661	0.000338839	0.999965
chr15	99933094	rs75384024	chr15:99943532	0.000440022	0.999964
chr12	51965465	rs145263171	chr12:52390296	0.00015625	0.999964
chr6	37735368	rs79287287	chr6:37727648	3.21638e-05	0.999964
chr3	41511567	rs111555748	chr3:41321820	7.11868e-05	0.999963
chr1	202617318	rs10920437	chr1:203035608	0.000334345	0.999962
chr1	245558828	rs1173829	chr1:245577065	0.000147809	0.999962
chr16	57057841	rs74023644	chr16:57051371	8.75745e-05	0.999962
chr8	146072835	rs112438631	chr8:146072835	3.28435e-05	0.999962
chr7	1771760	rs117742519	chr7:2001168	1.36757e-05	0.999962
chr4	54521408	rs75283335	chr4:54521408	8.65739e-05	0.999961
chr17	5190108	rs1602914	chr17:5243828	0.000394633	0.999961
chr10	93296116	rs56261688	chr10:93174329	9.83293e-05	0.999961
chr4	40653914	rs11731817	chr4:40645304	0.000116947	0.999961
chr1	115867271	rs11102924	chr1:115873047	0.000163982	0.999961
chr1	208148076	rs114010044	chr1:208070326	0.000187783	0.999961
chr16	53604530	rs1544667	chr16:53978846	0.000295525	0.99996
chr2	67948314	rs145951330	chr2:67779281	0.000299647	0.999959
chr17	29951152	rs144885634	chr17:29951152	0.000172594	0.999959
chr10	17549038	rs11254634	chr10:17166143	0.000359883	0.999957
chr7	31048669	rs77332164	chr7:31056358	5.48456e-05	0.999957
chr7	158106569	rs78031344	chr7:158116830	0.000437229	0.999956
chr4	133097684	rs76583234	chr4:132920472	0.000138802	0.999956
chr12	2420244	rs10848645	chr12:2375199	0.000448621	0.999953
chr11	122536433	rs74785598	chr11:122213722	0.000470806	0.999953
chr16	87908365	rs56322311	chr16:87911225	7.0829e-06	0.999953
chr15	38419470	rs16966249	chr15:38160032	4.21853e-06	0.999951
chr7	56214130	rs10276801	chr7:56222807	4.21251e-07	0.999951
chr4	87029684	rs12647176	chr4:86974813	0.000435683	0.99995
chr19	13098637	rs117547594	chr19:13108536	1.39958e-09	0.99995
chr7	3798349	rs141429324	chr7:3935615	2.74345e-05	0.999949
chr16	24861727	rs8051275	chr16:25092537	0.000433304	0.999949
chr21	46335282	rs2838735	chr21:46571273	0.000144756	0.999948
chr10	135235955	rs146008888	chr10:135352811	0.000311823	0.999947
chr4	55899367	rs112370457	chr4:55852892	0.000160494	0.999947
chr9	94531390	rs10992086	chr9:94441422	0.000499545	0.999945
chr15	47312299	rs138171814	chr15:47216738	0.000388932	0.999945
chr3	152363032	rs112691765	chr3:152347798	7.54901e-06	0.999943
chr14	104361843	rs10133399	chr14:104099236	0.00015503	0.999943
chr4	40603055	rs17587482	chr4:40645304	3.45744e-05	0.999942
chr7	7051453	rs138629809	chr7:6949748	0.00048885	0.999941
chr7	24883746	rs60192259	chr7:24799265	0.000286619	0.99994
chr1	8409704	rs80184934	chr1:8583920	2.74419e-06	0.999939
chr1	8474848	rs141874506	chr1:8583920	7.24459e-08	0.999939
chr4	8649855	rs116363968	chr4:9019998	7.49344e-05	0.999939
chr19	37524385	rs144395534	chr19:37524385	0.000343472	0.999938
chr1	225760348	rs79912077	chr1:225760348	0.000139026	0.999938
chr3	177904384	rs113836722	chr3:177867534	0.000104885	0.999937
chr1	203036757	rs2275354	chr1:203035608	0.000154946	0.999937
chr10	17166143	rs45510601	chr10:17166143	2.81691e-06	0.999937
chr1	94512911	rs72725166	chr1:94529895	0.000126055	0.999937
chr17	12893185	rs55907531	chr17:12933743	0.000327527	0.999936
chr10	62185494	rs4948418	chr10:62222107	9.92152e-09	0.999935
chr19	49244220	rs2307019	chr19:49246378	9.69212e-05	0.999935
chr7	155051832	rs35698389	chr7:155051832	0.000124674	0.999935
chr14	73011055	rs116989440	chr14:72762058	6.33666e-05	0.999934
chr20	61896461	rs116155435	chr20:61888862	1.25651e-06	0.999934
chr6	84214775	rs117380509	chr6:84295048	0.000164114	0.999933
chr2	53094245	rs149217090	chr2:53094245	1.65199e-05	0.999932
chr6	37719415	rs34852592	chr6:37727648	7.06788e-05	0.999931
chr2	241658125	rs62187812	chr2:241846783	0.000259308	0.999927
chr5	172715409	rs7714152	chr5:172725229	2.82388e-06	0.999921
chr17	29471674	rs78876140	chr17:29951152	3.50194e-05	0.99992
chr1	94524825	rs4147835	chr1:94529895	6.36454e-05	0.999919
chr10	62608855	rs6479737	chr10:62222107	3.18607e-05	0.999917
chr1	198190373	rs73078717	chr1:198172363	0.000153686	0.999917
chr21	24060845	rs2827684	chr21:24062292	0.000334386	0.999916
chr3	53756796	rs114070747	chr3:53843151	2.2148e-05	0.999914
chr6	13260453	rs396360	chr6:13073856	0.000390395	0.999914
chr2	233554196	rs116212486	chr2:233987898	0.000163715	0.999913
chr6	84223918	rs78077090	chr6:84295048	0.000101369	0.999904
chr10	135346533	rs28371744	chr10:135352811	8.17729e-06	0.999902
chr22	22213969	rs9610487	chr22:22075181	0.000464151	0.999898
chr18	32578726	rs147726770	chr18:32562029	5.29439e-07	0.999897
chr1	245914790	rs34210073	chr1:245577065	0.000491622	0.999896
chr4	8645692	rs4377573	chr4:9019998	0.000136859	0.999895
chr1	165377552	rs2134095	chr1:165377552	7.84155e-06	0.999888
chr7	52362582	rs72590997	chr7:52384825	0.00026546	0.999887
chr9	94422776	rs145706882	chr9:94441422	0.000470353	0.999885
chr1	208148772	rs143321294	chr1:208070326	0.000187783	0.999884
chr3	152328607	rs78542991	chr3:152347798	4.05575e-06	0.999879
chr11	66673079	rs10160758	chr11:67057725	0.000424087	0.999879
chr17	29655304	rs17882138	chr17:29951152	3.52618e-06	0.999878
chr1	187061437	rs77268129	chr1:187059368	1.35146e-05	0.999876
chr11	65074223	rs3015979	chr11:64766946	0.000320977	0.999872
chr16	28545587	rs231976	chr16:28621679	0.000227701	0.999867
chr2	223335769	rs140425644	chr2:223335769	1.85604e-06	0.999867
chr4	186905840	rs72711530	chr4:186905840	1.64584e-06	0.999866
chr7	146599945	rs111543942	chr7:146631712	0.000381811	0.999865
chr12	29073983	rs117351598	chr12:29033290	0.000197705	0.999862
chr8	22246939	rs116889403	chr8:22235017	0.000361847	0.999862
chr14	104107410	rs118035648	chr14:104099236	3.23521e-07	0.999858
chr19	5934580	rs148350094	chr19:5871797	0.000184213	0.999853
chr1	214078389	rs142853946	chr1:213618151	7.45978e-05	0.999853
chr12	11263205	rs117878205	chr12:10913026	0.000403204	0.999851
chr14	95130337	rs72696840	chr14:95151978	0.00017022	0.99985
chr4	12119860	rs6856121	chr4:12184129	2.99428e-06	0.999846
chr3	52579725	rs187105369	chr3:52626365	2.22124e-07	0.999846
chr7	2016807	rs145078370	chr7:2001168	6.75334e-09	0.999844
chr11	45280653	rs751198	chr11:45286085	0.000328706	0.999841
chr11	133836301	rs669257	chr11:134182344	0.000444946	0.999841
chr2	85630544	rs79652280	chr2:85666252	0.000293233	0.99984
chr12	49482197	rs75657089	chr12:49604369	5.80891e-12	0.999837
chr2	191759301	rs114355310	chr2:191860012	3.47898e-05	0.999835
chr2	241656673	rs1061113	chr2:241846783	0.000259308	0.999834
chr16	31755722	rs140580848	chr16:31810530	3.28585e-05	0.999831
chr1	213619138	rs58763558	chr1:213618151	0.000205737	0.999823
chr7	2322812	rs112282546	chr7:2001168	1.95927e-05	0.999818
chr9	95883846	rs12238760	chr9:95889297	8.72037e-05	0.99981
chr14	91840907	rs61032970	chr14:91896423	2.29062e-05	0.99981
chr11	133829706	rs561561	chr11:134182344	0.000226254	0.999809
chr8	99415437	rs17310732	chr8:99408199	5.95714e-05	0.999798
chr7	24883859	rs17150275	chr7:24799265	0.000286619	0.999796
chr12	97584966	rs4762371	chr12:97300483	0.000467238	0.999796
chr1	245557294	rs1173837	chr1:245577065	0.00020077	0.999793
chr17	10066095	rs138923390	chr17:10007680	0.000404553	0.999783
chr4	8647514	rs4696884	chr4:9019998	0.000456455	0.999781
chr21	46353637	rs7278544	chr21:46571273	0.000144206	0.999776
chr3	53822893	rs3774601	chr3:53843151	0.000437553	0.999775
chr17	12893117	rs2072260	chr17:12933743	0.000407451	0.999773
chr4	80969569	rs7692362	chr4:80969569	0.000395655	0.999771
chr16	57058116	rs74023645	chr16:57051371	8.75745e-05	0.99976
chr3	52842507	rs138014257	chr3:52626365	9.12182e-07	0.999758
chr16	82670722	rs150715649	chr16:82670268	0.000490901	0.999758
chr10	54783246	rs73349818	chr10:54783246	2.6647e-09	0.999755
chr2	191982479	rs75356866	chr2:191860012	0.000287744	0.999752
chr7	64189470	rs148548182	chr7:63901290	9.14213e-08	0.99975
chr6	84237848	rs115054162	chr6:84295048	4.07912e-06	0.99975
chr1	94520451	rs56375042	chr1:94529895	6.36454e-05	0.999748
chr1	41841986	rs6690527	chr1:41841986	0.000110751	0.999745
chr14	72793196	rs148395794	chr14:72762058	0.00026191	0.999744
chr1	8441579	rs140854889	chr1:8583920	1.05085e-10	0.999741
chr10	26055522	rs11014732	chr10:26437975	0.000456799	0.99974
chr13	43922131	rs151262766	chr13:43880856	0.000306049	0.999739
chr4	86952923	rs2282598	chr4:86974813	0.000320999	0.999738
chr4	80974385	rs59179985	chr4:80969569	0.000395655	0.999738
chr4	80974392	rs12646132	chr4:80969569	0.000395655	0.999738
chr11	131488840	rs117805211	chr11:131097804	0.000259263	0.999737
chr3	21182312	rs114316073	chr3:21097548	2.14756e-05	0.999736
chr10	18623463	rs7093791	chr10:18310490	0.000127175	0.999734
chr6	13251553	rs546673	chr6:13073856	0.000231389	0.999731
chr2	39593078	rs2178761	chr2:39824267	0.000452718	0.999718
chr3	52796674	rs116212265	chr3:52626365	9.793e-07	0.999714
chr6	5872294	rs62408114	chr6:5816489	0.000150525	0.999714
chr16	87250519	rs28655023	chr16:86883763	3.51646e-05	0.999711
chr4	170584625	rs55696229	chr4:170636463	0.00013307	0.999707
chr7	24883514	rs75398976	chr7:24799265	0.000286619	0.999705
chr13	50736914	rs2140309	chr13:50736914	4.32575e-06	0.999704
chr12	29064905	rs77111101	chr12:29033290	0.000197705	0.999701
chr22	22119703	rs743411	chr22:22075181	0.000160828	0.9997
chr10	62423984	rs118089101	chr10:62222107	1.82344e-05	0.999697
chr3	44574667	rs73074406	chr3:44574667	0.000150116	0.999685
chr1	8422676	rs2252865	chr1:8583920	0.000138199	0.999679
chr6	167016947	rs3799585	chr6:166974351	0.000158095	0.999674
chr11	126084834	rs588361	chr11:126079939	0.000164884	0.999673
chr10	4988219	rs145000826	chr10:4961775	4.74968e-09	0.99966
chr6	13239796	rs202063	chr6:13073856	0.000213542	0.999656
chr1	115877624	rs17033706	chr1:115873047	1.32671e-05	0.999652
chr16	74499589	rs2303275	chr16:74668953	0.000495055	0.999652
chr12	207231	rs12231721	chr12:192266	0.000183506	0.999644
chr1	94526044	rs56197337	chr1:94529895	6.36454e-05	0.999643
chr10	38229989	rs192819901	chr10:38056485	9.00799e-05	0.999637
chr6	33795647	rs73747327	chr6:33677661	0.000123532	0.999629
chr7	31043755	rs76009085	chr7:31056358	5.48456e-05	0.999629
chr11	78755455	rs78656130	chr11:79094522	0.000374536	0.999624
chr1	8965349	rs115127818	chr1:8583920	5.13243e-05	0.999621
chr17	27909352	rs894606	chr17:27798225	0.000230582	0.99961
chr4	87073599	rs7681267	chr4:86974813	0.000127854	0.999608
chr7	2047897	rs113724348	chr7:2001168	3.37738e-05	0.999598
chr11	75444605	rs11236507	chr11:75444605	0.000186809	0.999597
chr1	208216304	rs2274448	chr1:208070326	7.84164e-05	0.999596
chr5	139012240	rs116268473	chr5:138995662	0.000397925	0.999578
chr19	49177214	rs75311338	chr19:49246378	3.39022e-06	0.999567
chr4	86966103	rs6810413	chr4:86974813	1.78551e-06	0.999563
chr7	105450829	rs117075310	chr7:105737628	0.000325291	0.99956
chr9	94534812	rs16907761	chr9:94441422	0.000309828	0.99954
chr5	96005172	rs76711566	chr5:95955304	0.000129391	0.999534
chr5	79196983	rs143382728	chr5:78874054	4.51214e-07	0.999533
chr21	46335761	rs11702367	chr21:46571273	8.66091e-05	0.999528
chr3	53077621	rs74380125	chr3:52626365	2.24287e-08	0.999518
chr5	149495600	rs138324883	chr5:149522803	0.000181424	0.999512
chr3	72381606	rs116550757	chr3:72369565	0.000375408	0.99951
chr19	637712	rs80085441	chr19:632737	6.72149e-05	0.999506
chr15	38977710	rs7174485	chr15:39243458	1.43862e-05	0.999499
chr4	86966639	rs1946733	chr4:86974813	0.00039862	0.999498
chr6	166996991	rs960145	chr6:166974351	1.91668e-05	0.999495
chr2	237892341	rs75172876	chr2:237892341	1.71039e-07	0.999492
chr15	99932844	rs4965477	chr15:99943532	8.81621e-06	0.99948
chr1	198184525	rs73076996	chr1:198172363	0.000153686	0.999473
chr1	174133697	rs79182618	chr1:174133697	1.05854e-05	0.99947
chr2	65747442	rs702938	chr2:65763605	0.00048695	0.99947
chr1	243969361	rs73117450	chr1:243861152	2.40425e-08	0.999469
chr10	93137066	rs72815484	chr10:93174329	2.44229e-05	0.999461
chr6	12262514	rs9394696	chr6:11804423	0.000484097	0.99946
chr7	30755627	rs111737705	chr7:31056358	0.000370962	0.999447
chr4	30204801	rs79865359	chr4:30204801	1.35495e-05	0.999435
chr7	9263010	rs147049165	chr7:8816763	8.65347e-05	0.999435
chr16	1468333	rs143803998	chr16:1409744	8.16424e-05	0.999428
chr5	5378458	rs2964142	chr5:5006200	0.000148525	0.999427
chr10	93133386	rs11186546	chr10:93174329	0.000111355	0.999427
chr21	46327835	rs3746972	chr21:46571273	8.41941e-05	0.999425
chr4	12125014	rs7662249	chr4:12184129	5.91153e-06	0.999408
chr12	51219751	rs73099091	chr12:51219751	3.69774e-05	0.999407
chr3	152328725	rs7613502	chr3:152347798	2.78191e-05	0.999404
chr4	12124104	rs1479255	chr4:12184129	2.99428e-06	0.999403
chr6	74000472	rs60696767	chr6:73963006	3.30244e-05	0.999384
chr4	14288498	rs146287173	chr4:14276065	0.000194217	0.999384
chr8	32083586	rs16878998	chr8:32131629	6.14387e-05	0.999382
chr2	241659583	rs62187813	chr2:241846783	0.000465674	0.999363
chr4	101512946	rs9993336	chr4:101633291	2.69198e-05	0.999361
chr6	136284476	rs11154835	chr6:136276087	0.000263312	0.999359
chr11	116931087	rs111426457	chr11:117292208	0.000248971	0.999354
chr4	86946141	rs3775167	chr4:86974813	0.000226468	0.999327
chr21	46302549	rs141760494	chr21:46571273	0.0003046	0.99932
chr11	116897613	rs73594164	chr11:117292208	0.000248971	0.999316
chr11	117287759	rs79589353	chr11:117292208	0.000114203	0.999314
chr11	116900956	rs59647391	chr11:117292208	0.000248971	0.9993
chr10	93140749	rs12242983	chr10:93174329	3.71738e-05	0.999298
chr10	71409619	rs114516768	chr10:71056677	0.000392388	0.999281
chr19	49309776	rs117048185	chr19:49246378	3.19818e-06	0.999279
chr13	80376988	rs17071872	chr13:80356506	0.00039853	0.999268
chr2	241717503	rs74708099	chr2:241846783	0.000137343	0.999252
chr20	61888862	rs150573980	chr20:61888862	1.25651e-06	0.999238
chr5	7629191	rs1035905	chr5:7643274	0.000227442	0.999203
chr7	52451524	rs72592920	chr7:52384825	0.000126006	0.999201
chr4	28119103	rs144795339	chr4:28361443	0.00025099	0.9992
chr7	146618820	rs1524336	chr7:146631712	1.89533e-05	0.999194
chr11	116911784	rs61582023	chr11:117292208	0.000248971	0.999188
chr20	33356511	rs2295353	chr20:33113016	0.000232835	0.99918
chr2	233999326	rs60306113	chr2:233987898	5.13831e-05	0.999157
chr6	84240865	rs1171105	chr6:84295048	0.000204841	0.999151
chr14	91877190	rs138103422	chr14:91896423	0.000123671	0.999149
chr2	524774	rs1317448	chr2:527946	0.000344064	0.999138
chr12	57861484	rs10783828	chr12:57877836	0.000210813	0.999121
chr6	13235165	rs4711946	chr6:13073856	0.000271025	0.999118
chr2	233998012	rs76441182	chr2:233987898	5.13831e-05	0.999113
chr21	28478511	rs2830695	chr21:28564173	0.000294811	0.999104
chr15	73975068	rs139050529	chr15:73730349	4.08758e-06	0.9991
chr4	40596826	rs4861266	chr4:40645304	0.00013383	0.99908
chr2	28046298	rs66790245	chr2:28050310	1.49549e-05	0.99908
chr1	242081866	rs144617485	chr1:241821719	0.000292188	0.999052
chr19	57177525	rs4327158	chr19:57173599	7.62694e-07	0.999049
chr4	86969514	rs9307015	chr4:86974813	0.000304746	0.999038
chr4	55593481	rs55986963	chr4:55852892	0.000280789	0.999037
chr1	205247155	rs4951186	chr1:205246928	3.6733e-05	0.999018
chr6	33650743	rs2296329	chr6:33677661	0.000116054	0.999014
chr6	11804423	rs185703157	chr6:11804423	3.42023e-05	0.998986
chr6	11804424	rs190551266	chr6:11804423	3.42023e-05	0.998986
chr19	13157540	rs17639568	chr19:13108536	0.000196707	0.99898
chr11	99775652	rs138350304	chr11:99663271	0.000412361	0.998938
chr13	110572210	rs7323507	chr13:110649897	7.5731e-05	0.998933
chr16	87909608	rs74041808	chr16:87911225	1.04869e-05	0.99893
chr11	66090032	rs10219183	chr11:65972724	7.07914e-06	0.99892
chr3	53846741	rs877483	chr3:53843151	1.09126e-05	0.998914
chr14	102352000	rs115959542	chr14:102351811	0.000384446	0.99891
chr8	3884795	rs2688358	chr8:3845305	0.000487435	0.998909
chr16	53579858	rs2024472	chr16:53978846	0.000287721	0.998892
chr17	28658160	rs150514906	chr17:28904848	0.000400088	0.998885
chr11	122538838	rs7948270	chr11:122213722	0.000470806	0.998884
chr16	85088169	rs112502738	chr16:85375377	0.00042564	0.998878
chr4	80975857	rs62300368	chr4:80969569	0.000395655	0.998853
chr20	5607503	rs73587644	chr20:5611235	0.000135818	0.99884
chr4	8645820	rs4642233	chr4:9019998	0.000456455	0.998837
chr22	40106121	rs187925077	chr22:40275934	1.70216e-09	0.99883
chr1	245558664	rs1173830	chr1:245577065	0.000137912	0.998822
chr6	6529363	rs76186777	chr6:6933726	0.000227865	0.998819
chr6	13211953	rs4715158	chr6:13073856	0.00042553	0.998798
chr6	168918741	rs2144747	chr6:168544288	0.000451708	0.998786
chr20	33596876	rs3818253	chr20:33113016	0.00047954	0.998769
chr17	29640105	rs147755174	chr17:29951152	0.000123996	0.998764
chr11	134182344	rs145308175	chr11:134182344	4.03803e-05	0.998734
chr4	87056167	rs189666258	chr4:86974813	2.34254e-05	0.998719
chr1	12278932	rs7550488	chr1:11857526	0.000432377	0.998708
chr20	61897955	rs116554570	chr20:61888862	4.64467e-06	0.998707
chr15	88988766	rs75394723	chr15:88582415	0.00016545	0.998706
chr20	61896270	rs75118443	chr20:61888862	1.25651e-06	0.998676
chr18	75888304	rs78333162	chr18:75888304	1.58852e-08	0.998629
chr18	75888305	rs190611079	chr18:75888304	0.000428065	0.998629
chr19	32698879	rs16966813	chr19:32698879	2.9412e-05	0.998629
chr2	241657904	rs62187811	chr2:241846783	0.000259308	0.998628
chr2	9416041	rs140302523	chr2:9344465	7.44157e-06	0.9986
chr4	80983835	rs12650083	chr4:80969569	0.000464209	0.998596
chr21	46571273	rs117098249	chr21:46571273	6.25205e-05	0.998594
chr16	1469366	rs139098696	chr16:1409744	8.16424e-05	0.998585
chr7	1767428	rs114409826	chr7:2001168	1.36757e-05	0.998561
chr12	51965583	rs76163624	chr12:52390296	0.00015625	0.998556
chr10	71409752	rs75741313	chr10:71056677	0.000392388	0.998546
chr8	68989571	rs117163124	chr8:69208366	0.000323057	0.998482
chr14	91769649	rs17724070	chr14:91896423	0.000401208	0.998475
chr14	72723421	rs847235	chr14:72762058	0.000343744	0.998472
chr2	176035995	rs62184532	chr2:176033499	8.10591e-05	0.998471
chr10	93133485	rs11186547	chr10:93174329	4.78216e-05	0.998467
chr16	87910056	rs115196698	chr16:87911225	1.04869e-05	0.998462
chr1	150855350	rs185202790	chr1:150928787	6.88538e-07	0.998447
chr7	31040880	rs74339021	chr7:31056358	5.48456e-05	0.998391
chr18	21598092	rs72877849	chr18:21929389	4.68371e-05	0.998363
chr14	104345822	rs10438243	chr14:104099236	0.000459454	0.998352
chr12	117071164	rs74642161	chr12:117066062	1.35425e-05	0.998345
chr12	49498130	rs10783302	chr12:49604369	1.53581e-05	0.998344
chr4	80974011	rs62298646	chr4:80969569	0.000464209	0.998319
chr7	31053505	rs76817022	chr7:31056358	5.48456e-05	0.998311
chr14	104523839	rs12886745	chr14:104099236	0.00027967	0.99831
chr5	144897002	rs137904288	chr5:144800668	0.000329017	0.998308
chr10	17157967	rs45457691	chr10:17166143	1.6249e-05	0.998306
chr17	28840397	rs1434688	chr17:28904848	0.00043304	0.998297
chr15	38954717	rs149260001	chr15:39243458	1.26626e-05	0.99829
chr4	123000150	rs75952421	chr4:123003428	1.03585e-06	0.998283
chr3	52842952	rs17331109	chr3:52626365	3.55524e-08	0.998252
chr16	64659848	rs6498952	chr16:64766943	2.77012e-05	0.998246
chr7	2001168	rs111324263	chr7:2001168	4.17536e-09	0.998246
chr5	144705080	rs114999868	chr5:144800668	2.28542e-06	0.99822
chr1	211058288	rs138600009	chr1:210939549	7.09418e-05	0.998198
chr10	38215786	rs150933745	chr10:38056485	9.49802e-05	0.998186
chr2	85622583	rs73945742	chr2:85666252	0.000293233	0.99816
chr10	71407186	rs142006856	chr10:71056677	0.000392388	0.99816
chr5	7636756	rs2892635	chr5:7643274	0.000468431	0.998151
chr1	246853971	rs187209185	chr1:247252643	1.59799e-05	0.998139
chr9	89109647	rs72750671	chr9:89130678	0.000119276	0.998124
chr12	11263682	rs144499283	chr12:10913026	0.000403204	0.998078
chr17	29783963	rs7213426	chr17:29951152	0.000465819	0.998043
chr11	79085846	rs10501439	chr11:79094522	4.50927e-05	0.998042
chr19	13104027	rs10422323	chr19:13108536	1.77559e-07	0.998036
chr7	139963092	rs10258694	chr7:140343849	0.000152793	0.998019
chr4	65039840	rs189340736	chr4:64922357	3.87546e-05	0.998015
chr11	79094522	rs4426152	chr11:79094522	2.67436e-06	0.997959
chr2	116638078	rs183328396	chr2:116617767	2.72139e-08	0.997944
chr7	24883923	rs61347130	chr7:24799265	0.000286619	0.997929
chr5	32060695	rs157500	chr5:32060695	0.000480514	0.997918
chr1	203021807	rs4950876	chr1:203035608	0.000116693	0.997896
chr7	4689718	rs117208219	chr7:5168656	0.000429846	0.997867
chr14	92916853	rs58097753	chr14:92916853	0.000438456	0.997855
chr7	4699123	rs80314887	chr7:5168656	0.000429846	0.997851
chr2	527946	rs6736819	chr2:527946	0.000126599	0.99784
chr6	118846617	rs116894579	chr6:119026323	6.18775e-05	0.997817
chr22	22108312	rs66805823	chr22:22075181	0.000160828	0.997796
chr3	53015405	rs144804055	chr3:52626365	1.3207e-07	0.997757
chr1	208228750	rs138043374	chr1:208070326	3.36178e-05	0.997731
chr3	53832903	rs3774609	chr3:53843151	4.0711e-05	0.997648
chr11	66631892	rs11600959	chr11:67057725	0.000138083	0.99762
chr1	51679825	rs112824615	chr1:51593084	0.000363181	0.997596
chr12	99354079	rs11833201	chr12:99357521	5.60784e-08	0.99756
chr16	87250019	rs1110339	chr16:86883763	2.78667e-05	0.997556
chr4	86966327	rs6815306	chr4:86974813	0.000221545	0.997502
chr8	4301630	rs143240697	chr8:3845305	0.000321486	0.997484
chr15	43393646	rs16957422	chr15:42924027	0.000495064	0.997475
chr9	11768349	rs148858377	chr9:11655676	0.000229601	0.997409
chr7	20844385	rs117932280	chr7:20844385	2.15074e-08	0.997397
chr8	4889834	rs73182813	chr8:5019404	5.60799e-05	0.997343
chr5	36529567	rs80276049	chr5:36529567	1.66389e-07	0.997342
chr19	13088686	rs7246919	chr19:13108536	1.39958e-09	0.997333
chr8	119028540	rs17453791	chr8:119022926	1.78426e-07	0.997286
chr10	192494	rs72770964	chr10:192494	2.13721e-05	0.997269
chr16	1479986	rs6600144	chr16:1409744	0.000380078	0.997253
chr16	82540806	rs964745	chr16:82670268	0.000228725	0.997243
chr7	64054193	rs147499821	chr7:63901290	2.61043e-06	0.997223
chr16	53660866	rs13329973	chr16:53978846	0.000253832	0.997164
chr9	22843759	rs7042740	chr9:22829296	3.47872e-06	0.997152
chr5	7646892	rs17829118	chr5:7643274	0.000418695	0.997114
chr14	72723657	rs7350728	chr14:72762058	0.000312724	0.997103
chr11	117293463	rs11820562	chr11:117292208	6.98533e-05	0.997078
chr22	22112527	rs9610271	chr22:22075181	0.000473659	0.997071
chr5	73801391	rs298370	chr5:73801391	7.70865e-05	0.997048
chr3	41591615	rs74367010	chr3:41321820	2.29911e-05	0.997036
chr3	64292545	rs741015	chr3:64319875	9.17619e-05	0.996996
chr6	163938331	rs9458846	chr6:163878635	0.000204338	0.996972
chr20	33342477	rs6087625	chr20:33113016	0.000238178	0.996948
chr13	110571060	rs9559674	chr13:110649897	8.63339e-05	0.996839
chr15	38930879	rs117874052	chr15:39243458	0.000457729	0.996749
chr16	74687994	rs79274416	chr16:74668953	0.000331833	0.996748
chr16	89803246	rs72807547	chr16:89455576	5.53159e-07	0.996747
chr12	29046861	rs117429280	chr12:29033290	0.000197705	0.996609
chr8	96921951	rs2012816	chr8:96921951	0.000210263	0.996558
chr20	56554638	rs4461319	chr20:57033666	0.000116936	0.996506
chr16	82670268	rs78810568	chr16:82670268	2.94191e-05	0.996492
chr1	187068169	rs114423890	chr1:187059368	1.35146e-05	0.996487
chr20	49733902	rs57593182	chr20:49730080	1.20205e-05	0.996475
chr4	86937874	rs958	chr4:86974813	0.000267431	0.996425
chr11	116899617	rs73594169	chr11:117292208	0.000248971	0.996362
chr3	53843151	rs61593082	chr3:53843151	1.44922e-06	0.996294
chr11	131488568	rs7127076	chr11:131097804	0.000259263	0.996291
chr13	31397484	rs73165015	chr13:31397484	2.453e-07	0.99623
chr12	107000026	rs78237112	chr12:107047010	0.000352723	0.996225
chr11	75445338	rs656095	chr11:75444605	0.000443471	0.996204
chr2	176075749	rs76592718	chr2:176033499	0.000259917	0.996187
chr10	18424104	rs12360236	chr10:18310490	0.000491139	0.996163
chr22	36093190	rs112755555	chr22:35887912	0.000252586	0.996159
chr6	115787219	rs117294271	chr6:115666155	3.34366e-05	0.996104
chr4	54525454	rs77584847	chr4:54521408	8.65739e-05	0.996051
chr16	81032081	rs187805007	chr16:81160982	5.7918e-09	0.995944
chr12	11264983	rs143019762	chr12:10913026	0.000403204	0.995938
chr2	98423300	rs59714792	chr2:98252922	1.55687e-05	0.995903
chr10	6837832	rs113115467	chr10:7002034	5.50184e-05	0.995863
chr17	48024940	rs11867389	chr17:48022426	0.000345979	0.995848
chr6	6947679	rs77604392	chr6:6933726	4.03627e-07	0.995843
chr10	54784919	rs2265883	chr10:54783246	4.38455e-07	0.995773
chr19	10156539	rs79665463	chr19:10147994	0.000405935	0.995761
chr2	241656540	rs1061114	chr2:241846783	0.000259308	0.99576
chr3	33696525	rs143231308	chr3:33360583	0.000231911	0.995661
chr10	119270624	rs76056893	chr10:119268249	0.000108568	0.995581
chr7	55205243	rs117021333	chr7:55205243	3.46872e-07	0.995543
chr1	214812689	rs76081495	chr1:214812689	1.31821e-06	0.99548
chr1	165371197	rs10918170	chr1:165377552	0.000474357	0.995474
chr11	133832473	rs493888	chr11:134182344	0.000180627	0.995333
chr7	31056358	rs74468550	chr7:31056358	2.09732e-05	0.995322
chr4	87014806	rs12502934	chr4:86974813	2.82201e-06	0.99532
chr16	28307710	rs142012627	chr16:28621679	0.000242169	0.995111
chr4	12197707	rs77633264	chr4:12184129	5.29483e-07	0.995083
chr7	64000713	rs186328895	chr7:63901290	5.86027e-07	0.994792
chr22	20196469	rs589089	chr22:20185887	0.000151849	0.994684
chr3	152329006	rs7646341	chr3:152347798	3.53005e-05	0.994651
chr1	158694444	rs432335	chr1:158416566	0.000447563	0.994604
chr1	6202423	rs41307755	chr1:6202423	0.000213662	0.994596
chr10	62098952	rs10994308	chr10:62222107	1.22506e-08	0.994591
chr4	37227715	rs17575597	chr4:37220392	0.000467234	0.994591
chr7	55221167	rs11760524	chr7:55205243	0.000443541	0.994562
chr14	104358076	rs4900601	chr14:104099236	0.000387181	0.994541
chr21	47570654	rs148860778	chr21:47701000	0.000461009	0.994505
chr16	84282378	rs72802603	chr16:84160978	6.6726e-05	0.994492
chr2	65767247	rs702909	chr2:65763605	0.000105716	0.994419
chr11	131140981	rs145842108	chr11:131097804	0.00023432	0.994352
chr2	190331057	rs77852112	chr2:190213213	1.00998e-05	0.994335
chr18	27246510	rs74917034	chr18:27237195	3.58502e-06	0.994203
chr8	32131629	rs16879080	chr8:32131629	1.10171e-05	0.994189
chr5	1147557	rs11744706	chr5:1136270	6.56015e-06	0.99411
chr3	177887357	rs79186835	chr3:177867534	0.000104885	0.994014
chr15	38991259	rs72625193	chr15:39243458	9.56364e-05	0.99391
chr8	2229607	rs316494	chr8:1808379	0.000303442	0.99391
chr16	87219052	rs11864957	chr16:86883763	0.000102098	0.993688
chr5	144843502	rs79325021	chr5:144800668	0.00015336	0.993481
chr15	88520028	rs55653130	chr15:88582415	1.74603e-05	0.993474
chr4	64792927	rs78871875	chr4:64922357	0.000120604	0.993459
chr7	31050452	rs112093366	chr7:31056358	7.48657e-05	0.993429
chr3	52579637	rs191534841	chr3:52626365	2.22124e-07	0.993266
chr20	22050617	rs8114107	chr20:22050617	1.46712e-05	0.99322
chr11	117292208	rs7938710	chr11:117292208	6.98533e-05	0.993203
chr10	93133031	rs77716840	chr10:93174329	4.78216e-05	0.993097
chr14	43698664	rs150941767	chr14:44033740	0.000315182	0.992986
chr16	7113156	rs117462539	chr16:7099647	0.000354137	0.992967
chr3	53832712	rs3774608	chr3:53843151	4.47928e-05	0.992889
chr16	87908768	rs78511200	chr16:87911225	7.0829e-06	0.992848
chr21	24084198	rs7280730	chr21:24062292	0.000207316	0.992845
chr20	62225508	rs16983844	chr20:61888862	9.00213e-05	0.99284
chr18	74448150	rs116908350	chr18:74227186	0.000286091	0.992776
chr7	8842757	rs142359770	chr7:8816763	4.01896e-05	0.99261
chr3	20091301	rs78443473	chr3:20091301	0.00041978	0.992599
chr1	245562342	rs654873	chr1:245577065	0.000208014	0.992579
chr4	37220392	rs1347423	chr4:37220392	6.98113e-05	0.992523
chr14	91854377	rs8010796	chr14:91896423	0.000167279	0.9925
chr6	166952264	rs1003857	chr6:166974351	7.38233e-05	0.992435
chr1	203030685	rs2270543	chr1:203035608	0.00012209	0.992373
chr9	11519178	rs10124075	chr9:11655676	3.5724e-05	0.992371
chr12	110214847	rs17616911	chr12:110652089	0.000228465	0.992331
chr10	133638	rs72770937	chr10:192494	0.000311308	0.992259
chr4	63356950	rs9990525	chr4:63357614	0.00034924	0.992121
chr14	104777981	rs139131418	chr14:105221043	0.000417136	0.992069
chr5	123850327	rs112273736	chr5:123834491	0.000381804	0.992068
chr5	123850333	rs150152170	chr5:123834491	0.000381804	0.992068
chr5	169342517	rs155023	chr5:169331070	0.000415721	0.992028
chr11	117268074	rs77543424	chr11:117292208	0.000114203	0.991997
chr1	208212129	rs151009737	chr1:208070326	3.36178e-05	0.991943
chr17	29629317	rs113672917	chr17:29951152	0.000347483	0.991933
chr4	186899166	rs72711522	chr4:186905840	5.6042e-06	0.991904
chr4	87264154	rs148769799	chr4:86974813	5.6495e-05	0.991722
chr16	87248690	rs4843229	chr16:86883763	0.000134721	0.991667
chr11	122535906	rs58250143	chr11:122213722	0.000470806	0.991663
chr16	7124069	rs115572930	chr16:7099647	0.000354137	0.991644
chr4	174020318	rs73872339	chr4:174159000	0.000111859	0.991599
chr12	29060104	rs148717039	chr12:29033290	0.000197705	0.991516
chr2	191427642	rs182078413	chr2:191860012	0.000273428	0.991476
chr6	78158382	rs79844012	chr6:78158382	2.78209e-05	0.991445
chr12	11271677	rs2218905	chr12:10913026	0.000403204	0.991412
chr12	102322039	rs142821088	chr12:102343668	1.36697e-05	0.991357
chr3	152311249	rs79982262	chr3:152347798	0.000134571	0.991307
chr15	69681297	rs117751810	chr15:70057618	0.000219952	0.991224
chr15	25201817	rs184110624	chr15:25683016	0.000416519	0.991206
chr10	93132988	rs72815478	chr10:93174329	4.78216e-05	0.991046
chr10	18424093	rs11012781	chr10:18310490	0.000491139	0.990919
chr7	1779939	rs149349650	chr7:2001168	1.36757e-05	0.990876
chr2	85686915	rs140213825	chr2:85666252	4.18336e-08	0.990864
chr14	25782443	rs1241128	chr14:25796541	0.000447349	0.990726
chr16	13520798	rs146259810	chr16:13561674	1.08176e-06	0.990711
chr5	73907833	rs300261	chr5:73801391	0.000202212	0.990612
chr3	53836742	rs2359133	chr3:53843151	0.000103977	0.990511
chr7	86976989	rs117600803	chr7:87249989	0.000368739	0.990375
chr7	1863697	rs147935613	chr7:2001168	3.59796e-05	0.990335
chr7	11564362	rs10260632	chr7:11398245	3.15424e-05	0.990088
chr17	12933743	rs2108543	chr17:12933743	0.000111401	0.990085
chr21	46095972	rs117299801	chr21:46571273	0.000129479	0.990062
chr5	165663964	rs1949993	chr5:165660640	0.000117367	0.989979
chr1	61890965	rs79836337	chr1:61902395	0.000288413	0.98994
chr4	86974813	rs3822037	chr4:86974813	2.07196e-08	0.989862
chr4	87001823	rs9995879	chr4:86974813	1.78551e-06	0.989862
chr4	86967830	rs10028075	chr4:86974813	2.438e-06	0.989862
chr4	87069176	rs6854208	chr4:86974813	0.000434889	0.989862
chr4	87348227	rs188764617	chr4:86974813	0.000458191	0.989862
chr5	7643274	rs188978960	chr5:7643274	5.72294e-06	0.989859
chr4	86939692	rs2589506	chr4:86974813	0.000485147	0.989521
chr14	25714321	rs2168090	chr14:25796541	0.000373276	0.989328
chr11	35918725	rs78676925	chr11:35921198	0.000366211	0.989282
chr8	66948722	rs138507908	chr8:67148527	6.94436e-05	0.989207
chr21	24092825	rs17004256	chr21:24062292	0.000198475	0.989194
chr1	243861152	rs78905982	chr1:243861152	9.49237e-10	0.989181
chr12	51965193	rs142270093	chr12:52390296	0.00015625	0.989131
chr11	116910427	rs73594181	chr11:117292208	0.000248971	0.989098
chr14	104775806	rs113335944	chr14:105221043	4.94954e-05	0.988973
chr6	84240483	rs79711872	chr6:84295048	6.04516e-05	0.98893
chr2	116473698	rs182561729	chr2:116617767	2.13178e-06	0.988647
chr7	139323735	rs77875040	chr7:139156006	0.000181017	0.98858
chr15	54210948	rs77994432	chr15:54207932	0.000194453	0.988539
chr9	11385024	rs117467684	chr9:11655676	0.000184941	0.988473
chr6	18446747	rs496519	chr6:18458637	0.000345503	0.988383
chr4	86983232	rs3775187	chr4:86974813	1.66642e-06	0.98829
chr3	53846924	rs877484	chr3:53843151	0.000123863	0.988164
chr2	28046467	rs67865391	chr2:28050310	1.49549e-05	0.988146
chr11	65899048	rs117542775	chr11:65972724	1.35399e-05	0.987886
chr8	142300315	rs7827290	chr8:142267231	0.000185624	0.987881
chr12	2368674	rs10774035	chr12:2375199	5.13784e-06	0.987684
chr21	48009835	rs145228382	chr21:47701000	0.000119044	0.987678
chr10	4981127	rs79562400	chr10:4961775	2.27095e-09	0.987604
chr11	122535936	rs7106417	chr11:122213722	0.000470806	0.987482
chr1	187068261	rs145834263	chr1:187059368	1.35146e-05	0.987349
chr9	80468198	rs149450149	chr9:80226683	0.000262638	0.987266
chr12	29052500	rs141222741	chr12:29033290	0.000197705	0.987219
chr11	35921151	rs79589638	chr11:35921198	1.55795e-05	0.987152
chr12	52028931	rs147177400	chr12:52390296	5.89822e-05	0.986986
chr14	104501699	rs79725992	chr14:104099236	0.000284245	0.9867
chr4	87019238	rs9884770	chr4:86974813	2.95346e-06	0.986697
chr2	85630449	rs73945746	chr2:85666252	0.000293233	0.986674
chr3	58983354	rs17296357	chr3:59394343	0.000364221	0.986668
chr12	2218006	rs55724489	chr12:2375199	0.000441046	0.986614
chr12	29053617	rs143502319	chr12:29033290	0.000197705	0.986571
chr2	176041737	rs80154192	chr2:176033499	8.10591e-05	0.986267
chr18	75892852	rs9952529	chr18:75888304	1.77738e-06	0.985975
chr15	38988097	rs12903120	chr15:39243458	3.07595e-05	0.98583
chr5	1145868	rs10057681	chr5:1136270	2.1651e-06	0.985825
chr11	85596747	rs11234460	chr11:85583270	0.000489698	0.985642
chr11	116910454	rs79340485	chr11:117292208	0.000248971	0.985581
chr2	234062155	rs142179672	chr2:233987898	5.13831e-05	0.985433
chr2	124804961	rs17010766	chr2:124804961	1.55073e-05	0.985379
chr11	35921198	rs75382935	chr11:35921198	1.71647e-06	0.985191
chr8	138800950	rs6577836	chr8:138852894	0.000238153	0.985011
chr8	142729682	rs7822911	chr8:142267231	0.000456686	0.984904
chr15	24199197	rs144331915	chr15:24173925	1.44631e-05	0.984879
chr2	241812616	rs115618021	chr2:241846783	0.000479223	0.984668
chr17	79021950	rs141427178	chr17:79228127	6.45655e-05	0.984233
chr15	57538136	rs113217515	chr15:57512768	8.82694e-05	0.984207
chr16	89702331	rs145919154	chr16:89455576	1.22177e-05	0.984037
chr7	56234193	rs13241263	chr7:56222807	0.000118322	0.984035
chr1	208159394	rs73076897	chr1:208070326	0.000187783	0.98403
chr1	6184860	rs74613724	chr1:6202423	0.000369221	0.983749
chr8	3833181	rs17068332	chr8:3845305	0.000383676	0.983678
chr9	89122594	rs72750687	chr9:89130678	0.000298103	0.983655
chr15	57208981	rs148827586	chr15:57512768	9.48304e-05	0.983562
chr9	22862399	rs7859342	chr9:22829296	9.35574e-11	0.983549
chr6	12881163	rs8180628	chr6:13073856	0.00026051	0.98353
chr2	240164975	rs188592952	chr2:240164975	0.000103326	0.98332
chr18	75915334	rs61367656	chr18:75888304	6.46719e-05	0.982986
chr2	210171346	rs4516363	chr2:210175781	0.000373519	0.982962
chr7	31041811	rs75129980	chr7:31056358	5.48456e-05	0.982804
chr15	85333953	rs2241645	chr15:85096514	0.000442066	0.982768
chr3	2079440	rs142641980	chr3:2212936	0.000107249	0.982427
chr16	85087989	rs111306284	chr16:85375377	0.00042564	0.9823
chr3	53769479	rs1045958	chr3:53843151	7.19704e-05	0.982235
chr11	35926839	rs79376949	chr11:35921198	0.000366211	0.98203
chr3	191640192	rs75844120	chr3:191638738	1.40249e-05	0.981999
chr12	2292690	rs10774030	chr12:2375199	0.000334997	0.981746
chr14	92853088	rs151063442	chr14:92916853	8.08421e-05	0.981581
chr11	33933115	rs11824206	chr11:33655644	0.000268185	0.981521
chr6	84307726	rs2224195	chr6:84295048	0.00014179	0.981467
chr16	31672091	rs140238224	chr16:31810530	0.000486259	0.981073
chr12	49489675	rs79764871	chr12:49604369	5.80891e-12	0.981057
chr14	92922782	rs62623445	chr14:92916853	0.000438456	0.981049
chr6	1278665	rs74888482	chr6:1281235	0.000422183	0.980953
chr1	87371366	rs561728	chr1:87623549	0.000396302	0.980728
chr8	55028555	rs77568844	chr8:55152926	7.87207e-06	0.980553
chr2	39598364	rs115418812	chr2:39824267	3.78274e-05	0.980209
chr2	241728592	rs76852368	chr2:241846783	1.15517e-05	0.980119
chr5	172725229	rs10073580	chr5:172725229	1.53855e-06	0.980109
chr8	4865438	rs149534490	chr8:5019404	7.53664e-05	0.980003
chr16	81191703	rs78703814	chr16:81160982	9.97517e-05	0.979984
chr8	36464934	rs113316450	chr8:36487549	0.000128144	0.97998
chr1	203041492	rs4950915	chr1:203035608	0.000266139	0.979378
chr2	39824267	rs115708248	chr2:39824267	4.70833e-06	0.979069
chr5	7645474	rs12520264	chr5:7643274	0.000267243	0.979068
chr9	100742253	rs7855088	chr9:101239469	0.000165324	0.979068
chr6	136276087	rs10872455	chr6:136276087	0.000151263	0.978555
chr12	2406103	rs76719316	chr12:2375199	1.46166e-06	0.978475
chr4	12198263	rs111579714	chr4:12184129	5.29483e-07	0.978317
chr12	57860826	rs4760259	chr12:57877836	0.000261729	0.978007
chr4	86998264	rs13112959	chr4:86974813	1.72923e-06	0.977921
chr1	8395674	rs61747125	chr1:8583920	9.32622e-05	0.977659
chr16	28535812	rs234889	chr16:28621679	7.01626e-07	0.977447
chr4	106293125	rs13108489	chr4:106039410	0.000244592	0.977434
chr1	165378064	rs3767339	chr1:165377552	8.24713e-06	0.9774
chr2	74988569	rs17675669	chr2:75030588	2.21417e-06	0.977366
chr7	2292220	rs113874332	chr7:2001168	6.42795e-06	0.977364
chr3	53710350	rs74411757	chr3:53843151	5.98899e-05	0.976985
chr20	61895236	rs143186686	chr20:61888862	1.25651e-06	0.976755
chr10	18310490	rs72780028	chr10:18310490	3.05731e-05	0.976503
chr4	87021938	rs12644947	chr4:86974813	5.82014e-06	0.976337
chr4	87009485	rs1898248	chr4:86974813	0.000320999	0.97623
chr1	8594701	rs115076426	chr1:8583920	4.62269e-12	0.975691
chr19	55042628	rs1469335	chr19:54608235	0.000490901	0.975683
chr8	4087035	rs150432060	chr8:3845305	0.000170948	0.975483
chr3	152427651	rs9852240	chr3:152347798	6.1389e-05	0.975395
chr7	155052690	rs35506965	chr7:155051832	0.00048014	0.975275
chr10	4983077	rs150078094	chr10:4961775	4.74968e-09	0.97519
chr18	75888627	rs9960745	chr18:75888304	4.77932e-08	0.974816
chr1	165421628	rs7541159	chr1:165377552	9.4477e-05	0.974738
chr7	31036686	rs80077189	chr7:31056358	0.000136127	0.974726
chr12	2630732	rs118020744	chr12:2375199	0.000199366	0.974666
chr3	53364140	rs114216740	chr3:53843151	6.93925e-05	0.974461
chr11	75448759	rs11236511	chr11:75444605	0.000302794	0.974305
chr2	234062630	rs36197564	chr2:233987898	5.13831e-05	0.973857
chr11	116917885	rs73576603	chr11:117292208	0.000248971	0.973586
chr9	5362028	rs2236320	chr9:5364434	0.000388887	0.972971
chr9	89131647	rs78603751	chr9:89130678	0.000298103	0.972886
chr21	21048970	rs62211690	chr21:21048970	0.000156724	0.972719
chr9	72489006	rs17440769	chr9:72429750	4.10206e-05	0.972462
chr22	22114036	rs2276008	chr22:22075181	0.000160828	0.972385
chr4	148568281	rs2718458	chr4:148580022	4.21145e-05	0.972374
chr1	101973613	rs263908	chr1:102295549	5.57901e-05	0.971613
chr7	8825628	rs78473464	chr7:8816763	4.01896e-05	0.971578
chr16	53628980	rs8057965	chr16:53978846	0.000433312	0.971194
chr14	72886267	rs79419996	chr14:72762058	9.4251e-06	0.97087
chr7	55935577	rs4275189	chr7:56222807	0.000444738	0.970728
chr16	31686786	rs150592172	chr16:31810530	0.000137553	0.970508
chr6	152805889	rs9397512	chr6:152790573	1.56991e-05	0.970219
chr7	53694926	rs17703376	chr7:53675727	0.000331093	0.970049
chr5	169341276	rs155022	chr5:169331070	0.000241913	0.969946
chr6	115443087	rs146340524	chr6:115666155	5.66053e-05	0.96994
chr1	8508545	rs150786006	chr1:8583920	9.67389e-05	0.969688
chr1	8959107	rs141282582	chr1:8583920	2.893e-06	0.969656
chr16	87909938	rs140283545	chr16:87911225	1.04869e-05	0.969602
chr2	223343855	rs4674656	chr2:223335769	0.000179929	0.969469
chr12	2350620	rs882193	chr12:2375199	0.000152664	0.969216
chr18	75894715	rs28475289	chr18:75888304	3.73802e-06	0.969156
chr6	13228004	rs7765972	chr6:13073856	0.000144666	0.968962
chr8	142293464	rs73366492	chr8:142267231	8.36311e-05	0.968839
chr5	36576846	rs116546796	chr5:36529567	4.98459e-07	0.968821
chr12	128846640	rs10773529	chr12:128897704	0.000473389	0.968777
chr1	101951693	rs1777871	chr1:102295549	4.89137e-05	0.968746
chr1	245912840	rs8025	chr1:245577065	0.000421312	0.968637
chr1	8709479	rs114001162	chr1:8583920	0.000128886	0.968543
chr7	50598081	rs145575058	chr7:50542547	9.26517e-05	0.968517
chr12	2383682	rs117565726	chr12:2375199	1.46166e-06	0.968516
chr6	75397025	rs79982615	chr6:75399433	7.54584e-10	0.968496
chr19	49214748	rs281381	chr19:49246378	6.88738e-05	0.968429
chr1	115591623	rs115974811	chr1:115873047	0.000369707	0.968398
chr20	22357090	rs116913383	chr20:22050617	0.000236216	0.968394
chr10	62151015	rs3808943	chr10:62222107	5.09342e-09	0.968377
chr7	24627942	rs10486428	chr7:24799265	0.00047557	0.967864
chr15	38512759	rs8032887	chr15:38160032	5.85986e-05	0.967779
chr3	85027924	rs77561406	chr3:84963531	0.000207233	0.967486
chr20	20735952	rs142803626	chr20:20780092	3.82676e-05	0.96642
chr14	62474889	rs1959332	chr14:62704204	0.000468784	0.966305
chr11	85596572	rs12363624	chr11:85583270	0.000450575	0.965667
chr9	94441422	rs75582636	chr9:94441422	0.000109038	0.965269
chr2	217980433	rs12466929	chr2:218245603	0.000476003	0.965187
chr19	5868071	rs113413068	chr19:5871797	0.000176376	0.964785
chr2	39517558	rs116067899	chr2:39824267	3.41832e-05	0.963568
chr4	40598634	rs1384035	chr4:40645304	0.000218236	0.963504
chr6	136311863	rs4254999	chr6:136276087	0.000280014	0.963154
chr3	138157914	rs71312578	chr3:138157914	5.52661e-05	0.962941
chr1	114090090	rs79577229	chr1:114090090	0.00017902	0.962874
chr1	243805660	rs112110855	chr1:243861152	0.000382069	0.962591
chr4	65023537	rs138880498	chr4:64922357	3.87546e-05	0.962527
chr2	63419783	rs113738692	chr2:63419783	1.07967e-05	0.961789
chr16	57184475	rs117529566	chr16:57051371	0.00037796	0.961548
chr2	65759671	rs3911862	chr2:65763605	3.39565e-05	0.961129
chr4	37228623	rs13149807	chr4:37220392	0.000222169	0.961089
chr14	102351811	rs4906159	chr14:102351811	0.000202491	0.960836
chr6	152782933	rs579464	chr6:152790573	7.65359e-06	0.960405
chr11	122553338	rs12223025	chr11:122213722	0.000470806	0.960391
chr6	13240272	rs202062	chr6:13073856	0.000245061	0.96
chr10	93127873	rs12264143	chr10:93174329	8.57888e-05	0.959911
chr11	79212627	rs149342598	chr11:79094522	0.000379698	0.959771
chr2	176047909	rs62184555	chr2:176033499	8.272e-05	0.959732
chr5	165664073	rs2650078	chr5:165660640	0.000321661	0.959593
chr16	53558150	rs1861556	chr16:53978846	6.70023e-05	0.959508
chr12	29037925	rs117023637	chr12:29033290	0.000197705	0.958827
chr16	4184050	rs141893213	chr16:4184050	6.006e-06	0.958208
chr2	116997367	rs77399400	chr2:116617767	0.000414056	0.957759
chr3	22294618	rs111950212	chr3:22241734	9.23064e-05	0.957638
chr5	135224399	rs114334775	chr5:135295186	0.000432019	0.957289
chr1	208159313	rs73076894	chr1:208070326	0.000187783	0.957044
chr10	119215261	rs1858554	chr10:119268249	0.000364009	0.956994
chr21	44157161	rs79320987	chr21:44246871	0.000430598	0.95644
chr20	21814130	rs6047657	chr20:22050617	6.57179e-05	0.95643
chr10	80953136	rs703970	chr10:80986400	5.74827e-05	0.95639
chr21	24057868	rs17004255	chr21:24062292	0.000220178	0.956378
chr4	186906383	rs146675057	chr4:186905840	4.66639e-05	0.956218
chr14	72795293	rs74782454	chr14:72762058	0.00026191	0.956057
chr8	4157393	rs4598268	chr8:3845305	0.00027786	0.955949
chr2	85639358	rs113321638	chr2:85666252	0.000293233	0.955791
chr3	15046548	rs143834994	chr3:15487321	0.00044444	0.955685
chr4	133103089	rs75433510	chr4:132920472	0.000133739	0.955425
chr11	45479218	rs1488666	chr11:45286085	0.000114157	0.954261
chr3	8740147	rs164454	chr3:8467993	0.000111871	0.954161
chr4	70332462	rs149382328	chr4:70332462	0.000205052	0.95363
chr19	54603189	rs72656972	chr19:54608235	4.00703e-05	0.953569
chr5	7268876	rs147671550	chr5:7643274	0.00036192	0.953406
chr2	176049569	rs62184556	chr2:176033499	8.272e-05	0.95321
chr20	21943233	rs145497481	chr20:22050617	0.000181531	0.953101
chr4	63357614	rs9999026	chr4:63357614	0.000220836	0.953093
chr7	133255385	rs117070113	chr7:133130480	0.000344151	0.952605
chr2	28045759	rs66474522	chr2:28050310	1.49549e-05	0.952409
chr3	52537010	rs138643169	chr3:52626365	2.22124e-07	0.952215
chr4	118968438	rs77082848	chr4:119440813	0.000144809	0.951716
chr19	55033973	rs8109847	chr19:54608235	0.000338773	0.951395
chr12	2421588	rs2108570	chr12:2375199	0.000330913	0.951368
chr3	41505950	rs73073160	chr3:41321820	3.44107e-05	0.949761
chr11	16541291	rs11023974	chr11:16485301	0.000327452	0.949755
chr1	203035608	rs12161235	chr1:203035608	2.49093e-05	0.949418
chr4	170537890	rs145677708	chr4:170636463	0.000379128	0.948563
chr11	35931290	rs142372791	chr11:35921198	0.000366211	0.948338
chr2	23025028	rs13384029	chr2:22829243	0.000214678	0.948311
chr6	827897	rs183733125	chr6:1281235	0.000238582	0.948294
chr4	87131472	rs13126094	chr4:86974813	9.96666e-05	0.94807
chr7	8827930	rs146274345	chr7:8816763	4.01896e-05	0.947931
chr9	111581141	rs183052118	chr9:111468323	0.000482601	0.947491
chr1	208213241	rs41283118	chr1:208070326	7.84164e-05	0.946932
chr4	119905426	rs6831886	chr4:119440813	4.46298e-05	0.946347
chr11	79210627	rs142616106	chr11:79094522	5.35545e-05	0.946032
chr2	216802172	rs72946720	chr2:217098604	0.000484342	0.945701
chr3	162248657	rs73163544	chr3:161754030	0.000376019	0.945388
chr11	99814678	rs150853522	chr11:99663271	0.000357976	0.945239
chr4	55868170	rs146204717	chr4:55852892	0.000175445	0.944839
chr5	135295186	rs11743354	chr5:135295186	0.000109201	0.944794
chr17	29299983	rs183228384	chr17:28904848	3.08221e-05	0.94456
chr1	151003600	rs4970989	chr1:150928787	8.55684e-05	0.943663
chr1	87368917	rs573680	chr1:87623549	0.000482408	0.942651
chr3	53408386	rs73084304	chr3:53843151	0.000398586	0.941098
chr7	150185825	rs10242121	chr7:150185825	0.000172925	0.940567
chr4	55454373	rs145209068	chr4:55852892	0.000232961	0.940466
chr13	50898104	rs138532678	chr13:50736914	0.000453508	0.940415
chr2	39528981	rs188890549	chr2:39824267	0.000145475	0.939893
chr14	104337652	rs141598864	chr14:104099236	0.000380582	0.939644
chr4	123502992	rs183166745	chr4:123003428	0.000116204	0.938926
chr18	75896737	rs12606201	chr18:75888304	3.73802e-06	0.938661
chr4	32719179	rs77166918	chr4:32714797	1.28326e-05	0.938272
chr12	49464449	rs7969091	chr12:49604369	4.99957e-05	0.937696
chr1	243780073	rs114071120	chr1:243861152	3.04886e-05	0.937486
chr16	89414091	rs117659932	chr16:89455576	2.53561e-07	0.93609
chr11	112288757	rs74563396	chr11:112477077	0.000466884	0.935861
chr2	40224955	rs9989774	chr2:39824267	6.71003e-05	0.935777
chr20	59057874	rs78559851	chr20:58976882	3.64432e-05	0.93535
chr1	208118436	rs115032702	chr1:208070326	2.66816e-05	0.935337
chr10	93128954	rs72815477	chr10:93174329	4.78216e-05	0.935197
chr5	135226137	rs11741137	chr5:135295186	0.000258237	0.934928
chr3	69888878	rs186558116	chr3:69851192	0.000338385	0.934331
chr4	119294889	rs188171369	chr4:119440813	4.97369e-05	0.934192
chr11	66626234	rs3741194	chr11:67057725	0.000134199	0.933386
chr11	116910320	rs73594177	chr11:117292208	0.000248971	0.933085
chr5	144769658	rs74659466	chr5:144800668	8.46264e-05	0.932854
chr2	65758450	rs702891	chr2:65763605	0.00015503	0.932815
chr2	185969678	rs140039895	chr2:185969678	3.36988e-06	0.932734
chr2	175973068	rs78910563	chr2:176033499	0.000205981	0.932358
chr4	40647197	rs11730776	chr4:40645304	0.000173057	0.931927
chr15	32202800	rs7177764	chr15:32198713	0.000175486	0.931744
chr12	110417274	rs142373787	chr12:110652089	0.000157081	0.9315
chr1	39357504	rs75627827	chr1:39310400	1.94427e-06	0.930977
chr12	29045237	rs79450943	chr12:29033290	0.000197705	0.930828
chr12	2345295	rs1006737	chr12:2375199	2.67126e-06	0.930352
chr20	59045742	rs76689186	chr20:58976882	2.76047e-05	0.930273
chr16	87908834	rs74041804	chr16:87911225	7.0829e-06	0.930055
chr1	11857526	rs6541006	chr1:11857526	1.98217e-05	0.929917
chr6	13250588	rs430216	chr6:13073856	0.000441975	0.929727
chr18	75896719	rs12604467	chr18:75888304	3.73802e-06	0.929121
chr18	56643532	rs118188371	chr18:56644124	0.000413302	0.92846
chr8	4086021	rs183453256	chr8:3845305	0.000170948	0.92785
chr3	191670094	rs78393282	chr3:191638738	1.40249e-05	0.927656
chr2	176050022	rs62184557	chr2:176033499	8.272e-05	0.92619
chr19	5897802	rs75039856	chr19:5871797	0.000186863	0.926138
chr2	65758355	rs3845816	chr2:65763605	4.06175e-05	0.926056
chr1	243849169	rs117662636	chr1:243861152	1.7206e-06	0.925042
chr1	115410790	rs145759719	chr1:115873047	0.000414093	0.924812
chr14	92882421	rs142358270	chr14:92916853	0.000396338	0.924223
chr1	151012060	rs2091219	chr1:150928787	9.55309e-05	0.923773
chr7	56235640	rs186127715	chr7:56222807	0.000267286	0.9237
chr2	191954459	rs34932513	chr2:191860012	3.1026e-05	0.923441
chr1	245572552	rs676292	chr1:245577065	7.95662e-05	0.923195
chr12	2354870	rs2370413	chr12:2375199	5.77678e-05	0.922867
chr11	66560023	rs4930390	chr11:67057725	7.19704e-05	0.922685
chr2	185769847	rs182897955	chr2:185969678	7.99403e-05	0.920299
chr16	87021437	rs116851347	chr16:86883763	0.000134393	0.920225
chr15	97933513	rs76789421	chr15:97774360	3.70909e-06	0.920048
chr11	35901172	rs75634995	chr11:35921198	0.000366211	0.91977
chr15	98912247	rs149519414	chr15:98897673	0.000124664	0.919485
chr3	152348532	rs56707530	chr3:152347798	7.43519e-05	0.918879
chr4	40645304	rs55692517	chr4:40645304	2.0733e-06	0.918746
chr1	150856896	rs139181893	chr1:150928787	1.46382e-06	0.918697
chr18	27246778	rs79204209	chr18:27237195	3.58502e-06	0.917169
chr1	208213308	rs137999984	chr1:208070326	3.36178e-05	0.916598
chr14	92877200	rs141836299	chr14:92916853	6.63558e-05	0.915756
chr20	59005688	rs117778485	chr20:58976882	2.62211e-05	0.914442
chr11	122549889	rs76499549	chr11:122213722	0.000470806	0.913889
chr8	144337356	rs7815716	chr8:144383825	0.000461908	0.912633
chr3	72380141	rs114158547	chr3:72369565	0.000486064	0.912538
chr1	101984932	rs263918	chr1:102295549	2.57402e-05	0.912358
chr10	26045862	rs11014727	chr10:26437975	0.000456799	0.91113
chr22	35167022	rs183988850	chr22:34802256	0.00038822	0.910854
chr6	136262043	rs883799	chr6:136276087	0.000290517	0.910189
chr8	96930721	rs11787226	chr8:96921951	0.000463159	0.90989
chr16	64786219	rs231105	chr16:64766943	1.98691e-05	0.90982
chr3	53414978	rs111377724	chr3:53843151	0.000225508	0.909481
chr2	176055002	rs148424118	chr2:176033499	8.272e-05	0.909047
chr2	176047696	rs62184554	chr2:176033499	9.94422e-05	0.909047
chr1	57206341	rs140587063	chr1:57261022	3.34461e-05	0.908897
chr19	5895466	rs3889896	chr19:5871797	5.58654e-05	0.908525
chr3	33778328	rs138299976	chr3:33360583	0.000231911	0.907574
chr10	119269067	rs78857317	chr10:119268249	0.000108568	0.907349
chr8	4866878	rs11992316	chr8:5019404	7.53664e-05	0.907271
chr5	101859372	rs76435969	chr5:101808288	0.00018858	0.906328
chr7	8816763	rs145286560	chr7:8816763	4.01896e-05	0.904978
chr14	77074064	rs74340566	chr14:76875432	0.000382713	0.904616
chr9	5375496	rs7854996	chr9:5364434	0.000280662	0.904133
chr8	36556699	rs113329843	chr8:36487549	1.78394e-06	0.903773
chr19	55042677	rs17669815	chr19:54608235	0.000496764	0.903754
chr2	185907160	rs75673837	chr2:185969678	2.88407e-05	0.902951
chr2	28053073	rs56188123	chr2:28050310	1.49549e-05	0.901592
chr20	5611235	rs4815843	chr20:5611235	0.000104184	0.901438
chr8	142293293	rs73366491	chr8:142267231	8.36311e-05	0.900865
chr1	208231398	rs144578669	chr1:208070326	3.36178e-05	0.898873
chr3	53119584	rs116440429	chr3:52626365	2.24287e-08	0.898294
chr2	223345032	rs10804307	chr2:223335769	3.70411e-05	0.896679
chr15	32202524	rs7178525	chr15:32198713	0.000175486	0.896221
chr10	62623814	rs4948267	chr10:62222107	8.8589e-05	0.895648
chr16	28320382	rs75005694	chr16:28621679	0.000242169	0.894692
chr14	95146716	rs72696867	chr14:95151978	0.00017022	0.893805
chr14	43703081	rs141825998	chr14:44033740	0.000315182	0.893522
chr19	13153035	rs4926298	chr19:13108536	1.32107e-05	0.893515
chr16	28308132	rs75718860	chr16:28621679	0.000242169	0.892304
chr12	2416680	rs117639423	chr12:2375199	0.000141289	0.889287
chr5	31809320	rs75551936	chr5:32060695	0.000195558	0.889266
chr7	4691529	rs117162317	chr7:5168656	0.000429846	0.886857
chr14	77989826	rs2142183	chr14:77989826	0.0002733	0.885081
chr2	176047517	rs62184552	chr2:176033499	8.272e-05	0.885074
chr12	51965275	rs148509931	chr12:52390296	0.00015625	0.885046
chr16	28308925	rs143328178	chr16:28621679	0.000242169	0.885009
chr1	159920234	rs34818250	chr1:159920234	0.000183681	0.884845
chr3	84970243	rs116000031	chr3:84963531	4.90345e-05	0.883214
chr2	74993042	rs13004591	chr2:75030588	3.61636e-06	0.88313
chr1	237422989	rs10495392	chr1:237422989	0.00019204	0.883125
chr6	75429227	rs76106714	chr6:75399433	7.54584e-10	0.882961
chr17	8821405	rs72844603	chr17:8821405	0.000211769	0.881632
chr20	22063344	rs141293129	chr20:22050617	0.000141099	0.880976
chr20	22063347	rs143705226	chr20:22050617	0.00049201	0.880976
chr17	28904848	rs149757849	chr17:28904848	4.05021e-11	0.880269
chr5	5006200	rs75225576	chr5:5006200	8.44239e-06	0.879095
chr1	5768379	rs75995367	chr1:6202423	0.000414451	0.878011
chr1	240769749	rs148968572	chr1:240777232	0.000234276	0.877729
chr6	84310755	rs147363759	chr6:84295048	3.05537e-07	0.876818
chr11	45279968	rs4755940	chr11:45286085	0.000152666	0.876487
chr17	12883246	rs73978294	chr17:12933743	0.00032299	0.876274
chr19	49246866	rs838147	chr19:49246378	1.75975e-05	0.87451
chr2	65758525	rs3845817	chr2:65763605	2.70796e-05	0.874211
chr10	93140393	rs12241262	chr10:93174329	3.71738e-05	0.873872
chr1	61870696	rs2499526	chr1:61902395	0.000199554	0.872268
chr2	124849389	rs17278676	chr2:124804961	0.00045033	0.871772
chr2	241684692	rs7576602	chr2:241846783	5.15221e-05	0.870945
chr8	4864658	rs17072035	chr8:5019404	7.53664e-05	0.870661
chr9	72429750	rs7863087	chr9:72429750	1.63274e-05	0.869936
chr21	44736350	rs8128794	chr21:44246871	0.000346129	0.868665
chr17	64326068	rs12951126	chr17:64284877	0.000191424	0.868559
chr21	30272141	rs145148858	chr21:30309150	0.000445361	0.868504
chr16	28306691	rs146531057	chr16:28621679	0.000242169	0.868453
chr4	55903671	rs113765750	chr4:55852892	0.000160494	0.868303
chr19	5901429	rs112912974	chr19:5871797	0.000309393	0.867688
chr1	151004003	rs4970991	chr1:150928787	9.13376e-05	0.866933
chr16	57298352	rs76143646	chr16:57051371	0.00040101	0.866819
chr13	64008141	rs9598586	chr13:63995614	0.00017375	0.865129
chr15	88744315	rs117420450	chr15:88582415	0.000230954	0.862948
chr14	91862495	rs139001143	chr14:91896423	0.000167279	0.861719
chr10	5005975	rs41298222	chr10:4961775	1.15364e-06	0.860996
chr19	49206417	rs492602	chr19:49246378	7.33406e-05	0.858716
chr19	49206462	rs681343	chr19:49246378	7.3745e-05	0.858716
chr1	245577065	rs186038624	chr1:245577065	5.54679e-06	0.858075
chr11	45286085	rs1000665	chr11:45286085	6.16449e-05	0.858065
chr7	150601727	rs34375359	chr7:150185825	0.000293896	0.857897
chr8	33920260	rs116927296	chr8:33863561	0.000153941	0.857422
chr12	2315993	rs10848632	chr12:2375199	0.000361374	0.8564
chr7	140316704	rs60903892	chr7:140343849	3.45036e-07	0.855943
chr18	75913062	rs72987832	chr18:75888304	4.62123e-05	0.855054
chr16	81167038	rs183286161	chr16:81160982	4.7065e-13	0.854954
chr2	241704381	rs11690282	chr2:241846783	0.000151094	0.854548
chr15	97331500	rs147719670	chr15:97774360	0.000399588	0.853933
chr3	3658840	rs1601875	chr3:3802708	0.000416325	0.85186
chr16	87909348	rs8051952	chr16:87911225	1.04869e-05	0.84987
chr12	52030108	rs139393856	chr12:52390296	3.32999e-05	0.849468
chr5	40920533	rs324062	chr5:40539096	0.000486721	0.849312
chr14	102351844	rs145916482	chr14:102351811	0.000384446	0.849275
chr12	2344960	rs2007044	chr12:2375199	3.03765e-05	0.849095
chr3	191653078	rs145929940	chr3:191638738	1.40249e-05	0.848511
chr1	8652592	rs188707081	chr1:8583920	0.000327902	0.848439
chr5	73894144	rs1995262	chr5:73801391	0.000210578	0.847393
chr2	181693910	rs6729229	chr2:181755429	0.00038166	0.846933
chr22	35166424	rs117748658	chr22:34802256	0.000325685	0.846803
chr15	93915812	rs17541760	chr15:93915812	0.000144959	0.845242
chr16	86811184	rs112566661	chr16:86883763	0.000411541	0.844331
chr3	52962870	rs151088465	chr3:52626365	5.87176e-07	0.844103
chr1	187061769	rs76681936	chr1:187059368	1.35146e-05	0.842987
chr11	45278317	rs12362444	chr11:45286085	0.000136853	0.841125
chr9	72536412	rs1976234	chr9:72429750	0.000389738	0.839735
chr11	35911271	rs79490370	chr11:35921198	0.000366211	0.839165
chr19	39221183	rs79072548	chr19:39221183	6.72093e-06	0.837525
chr12	2355806	rs7297582	chr12:2375199	3.74405e-05	0.837389
chr14	91842722	rs74084802	chr14:91896423	2.29062e-05	0.83709
chr2	9232267	rs142284382	chr2:9344465	0.000111071	0.836257
chr19	631574	rs145176510	chr19:632737	9.94631e-05	0.83534
chr7	50542547	rs139709032	chr7:50542547	9.26517e-05	0.833257
chr16	87909589	rs74041807	chr16:87911225	1.04869e-05	0.832895
chr19	39074089	rs144241132	chr19:39221183	0.000334312	0.832472
chr17	27910706	rs2303623	chr17:27798225	0.000248509	0.831651
chr1	150993382	rs192620783	chr1:150928787	6.4458e-07	0.831332
chr5	59199222	rs7729259	chr5:59190426	2.30724e-05	0.831226
chr12	102515510	rs141270823	chr12:102343668	0.000470524	0.829427
chr10	80961519	rs2802371	chr10:80986400	6.66037e-06	0.828463
chr10	71040960	rs78401733	chr10:71056677	2.80411e-05	0.828287
chr2	75030588	rs35697198	chr2:75030588	1.66511e-07	0.828002
chr4	62375160	rs7683260	chr4:62008173	3.03984e-05	0.827151
chr21	24062292	rs2827687	chr21:24062292	0.000164484	0.827079
chr1	150894229	rs198324	chr1:150928787	3.86453e-06	0.826095
chr2	241781245	rs148429999	chr2:241846783	7.68345e-05	0.825442
chr17	79228127	rs57776502	chr17:79228127	1.36152e-05	0.824129
chr15	54209992	rs78076817	chr15:54207932	0.000194453	0.823915
chr3	52593288	rs11706139	chr3:52626365	1.35201e-06	0.822262
chr20	58973854	rs17792053	chr20:58976882	3.53591e-05	0.82131
chr16	87909524	rs74041806	chr16:87911225	1.04869e-05	0.820264
chr5	172723332	rs10061599	chr5:172725229	1.89711e-06	0.819811
chr2	40018194	rs141017838	chr2:39824267	2.61653e-05	0.819727
chr1	198199656	rs73078794	chr1:198172363	0.000153686	0.819578
chr16	89868535	rs11644521	chr16:89455576	6.48264e-06	0.815071
chr13	43880856	rs74065038	chr13:43880856	3.90695e-06	0.813959
chr14	25781614	rs1241131	chr14:25796541	0.000469965	0.813938
chr2	65746700	rs3980295	chr2:65763605	0.000185782	0.813199
chr1	198232654	rs73080757	chr1:198172363	0.000153686	0.812978
chr22	22209139	rs9610470	chr22:22075181	0.000482408	0.811185
chr19	13088850	rs116910675	chr19:13108536	1.39958e-09	0.810437
chr16	89938663	rs148176774	chr16:89455576	6.34693e-08	0.809477
chr1	41424723	rs12565343	chr1:41841986	0.000363921	0.809329
chr6	115419545	rs149485904	chr6:115666155	3.26095e-05	0.809234
chr3	53115627	rs74464684	chr3:52626365	3.90583e-07	0.808923
chr15	99933661	rs12050621	chr15:99943532	8.81621e-06	0.808702
chr12	28728134	rs117923652	chr12:29033290	0.000385427	0.80836
chr9	80468887	rs183711268	chr9:80226683	0.000262638	0.807324
chr7	105840026	rs76723532	chr7:105737628	0.000346118	0.80715
chr5	138867229	rs187985378	chr5:138995662	0.000463238	0.807118
chr11	117291144	rs73592158	chr11:117292208	0.000114203	0.806816
chr16	53645394	rs2241179	chr16:53978846	0.00026675	0.805387
chr8	4866422	rs148033908	chr8:5019404	7.53664e-05	0.803445
chr9	31808115	rs7859642	chr9:31808115	0.000105795	0.803337
chr11	122549864	rs75631272	chr11:122213722	0.000470806	0.802505
chr12	60359949	rs7302440	chr12:60272417	0.000222946	0.800845
chr6	165957194	rs143137980	chr6:165950305	2.73037e-05	0.800185
chr3	84963531	rs117801730	chr3:84963531	4.90345e-05	0.799186
chr9	11222079	rs147428435	chr9:11655676	4.02698e-05	0.79799
chr18	44302086	rs62097206	chr18:44302086	1.03583e-05	0.797362
chr6	74013900	rs144894485	chr6:73963006	3.49526e-05	0.796064
chr1	79144319	rs11162526	chr1:79117713	0.000106063	0.794066
chr15	88630682	rs28549188	chr15:88582415	0.000140214	0.793833
chr1	94522925	rs17392507	chr1:94529895	6.36454e-05	0.793508
chr16	53556090	rs11863156	chr16:53978846	4.62308e-05	0.793484
chr9	119509027	rs117173116	chr9:119500335	8.0833e-05	0.792022
chr21	21151416	rs62221642	chr21:21048970	0.000157659	0.791326
chr11	34150761	rs117072479	chr11:33655644	0.000101043	0.790508
chr1	151001583	rs6691701	chr1:150928787	1.21169e-05	0.790472
chr6	13264113	rs202065	chr6:13073856	0.000481613	0.790248
chr1	225746066	rs78342576	chr1:225760348	0.000457404	0.789438
chr3	174975004	rs77213443	chr3:174808332	0.000364617	0.788924
chr16	82796476	rs117882049	chr16:82670268	0.000156491	0.788072
chr12	130934006	rs12319016	chr12:130938222	6.15636e-05	0.787517
chr4	148614131	rs7664244	chr4:148580022	0.000247816	0.784141
chr2	241858479	rs13034645	chr2:241846783	0.000128908	0.78363
chr12	2349584	rs4765905	chr12:2375199	3.56432e-06	0.78346
chr15	38929985	rs146987962	chr15:39243458	0.000457729	0.782599
chr15	25698920	rs146233098	chr15:25683016	4.8642e-06	0.782566
chr6	115419931	rs142591742	chr6:115666155	2.51363e-05	0.780949
chr20	32984524	rs73255069	chr20:33113016	9.29029e-05	0.780011
chr3	177923090	rs74487282	chr3:177867534	0.000223034	0.779742
chr14	25780702	rs1241134	chr14:25796541	0.000447349	0.779089
chr12	29059802	rs77284007	chr12:29033290	0.000197705	0.778763
chr2	77023270	rs143933156	chr2:77023270	8.1464e-06	0.776797
chr13	63975817	rs9528619	chr13:63995614	0.000269571	0.775543
chr12	130938222	rs4759684	chr12:130938222	3.45313e-05	0.77536
chr12	2423295	rs2239040	chr12:2375199	2.57558e-05	0.774429
chr9	72422160	rs62569907	chr9:72429750	0.000456841	0.774246
chr14	95137563	rs72696856	chr14:95151978	0.00017022	0.773729
chr12	117073399	rs17615853	chr12:117066062	0.000405216	0.773244
chr18	73762922	rs143361826	chr18:74227186	0.000203964	0.77315
chr21	46329740	rs2838734	chr21:46571273	0.000421826	0.772034
chr22	19936308	rs174685	chr22:20185887	0.000413399	0.771556
chr3	52975523	rs188432343	chr3:52626365	9.12182e-07	0.771481
chr3	52970969	rs148692679	chr3:52626365	1.91126e-06	0.771481
chr1	8462134	rs191048794	chr1:8583920	0.000284847	0.770964
chr6	118860667	rs76862799	chr6:119026323	6.18775e-05	0.769784
chr19	49206674	rs601338	chr19:49246378	9.6413e-05	0.767805
chr1	2490922	rs11573978	chr1:2859806	2.47265e-05	0.76439
chr17	77917428	rs12450588	chr17:77917428	0.000102196	0.762808
chr3	170152671	rs113602561	chr3:170138910	0.000294196	0.762802
chr5	79218220	rs58356339	chr5:78874054	3.15214e-07	0.76253
chr1	214978804	rs61818161	chr1:214812689	3.26845e-05	0.76227
chr16	87249066	rs4843572	chr16:86883763	7.70836e-05	0.761112
chr7	43979235	rs117652820	chr7:44015709	0.000468751	0.760249
chr4	54549579	rs146851569	chr4:54521408	8.65739e-05	0.760154
chr7	105805338	rs6951900	chr7:105737628	0.000346118	0.759789
chr19	637113	rs76959326	chr19:632737	6.72149e-05	0.75816
chr16	64825766	rs17410049	chr16:64766943	2.58045e-05	0.757835
chr3	23819677	rs55889214	chr3:23819677	0.000109334	0.754611
chr15	70061071	rs76244961	chr15:70057618	3.42926e-06	0.754054
chr3	72369565	rs79778605	chr3:72369565	8.42908e-05	0.752807
chr2	210359423	rs76515942	chr2:210175781	0.000170326	0.752058
chr16	21230334	rs58764566	chr16:21230334	3.78555e-07	0.751155
chr19	49203590	rs80016036	chr19:49246378	0.000138093	0.750944
chr3	32329611	rs75105608	chr3:32317967	0.000122723	0.750931
chr8	4861281	rs138454876	chr8:5019404	7.53664e-05	0.750891
chr8	13763654	rs145413538	chr8:13889988	7.24358e-05	0.750411
chr19	49231212	rs281406	chr19:49246378	0.000104441	0.749827
chr12	99359348	rs73382484	chr12:99357521	4.38905e-09	0.749766
chr10	62146576	rs4948412	chr10:62222107	5.97461e-09	0.74794
chr14	91857308	rs10132329	chr14:91896423	0.000167279	0.745139
chr14	47972984	rs17118810	chr14:47849175	0.000187199	0.744049
chr1	219535948	rs115555674	chr1:219535948	5.6822e-05	0.743397
chr7	11406374	rs73066771	chr7:11398245	4.97399e-06	0.74247
chr15	38972177	rs4924287	chr15:39243458	6.51987e-06	0.742057
chr19	49246378	rs838148	chr19:49246378	1.37044e-08	0.740495
chr6	152784621	rs9397509	chr6:152790573	2.1062e-05	0.740163
chr14	43715142	rs145482418	chr14:44033740	0.000315182	0.739971
chr6	151261637	rs6902496	chr6:151264528	0.000499353	0.737333
chr10	26179166	rs7922301	chr10:26437975	9.53874e-05	0.736122
chr19	5957474	rs11879295	chr19:5871797	0.000149236	0.734427
chr1	187062398	rs78346345	chr1:187059368	1.35146e-05	0.734384
chr15	39423132	rs77139127	chr15:39243458	0.000364539	0.73198
chr11	66259760	rs185445693	chr11:65972724	1.27152e-06	0.731273
chr8	3750507	rs75211356	chr8:3845305	0.000237641	0.730287
chr19	636586	rs7256460	chr19:632737	6.35218e-05	0.728381
chr7	86881317	rs77240666	chr7:87249989	0.000368739	0.727938
chr5	169344680	rs33368	chr5:169331070	0.000193223	0.726609
chr1	151008691	rs10888401	chr1:150928787	2.86408e-05	0.725918
chr10	62136206	rs10821745	chr10:62222107	3.0543e-09	0.724952
chr7	11398245	rs73675927	chr7:11398245	4.40161e-08	0.724534
chr12	2346393	rs2159100	chr12:2375199	3.08677e-06	0.723483
chr19	5893625	rs28506987	chr19:5871797	0.000118956	0.722309
chr6	84237227	rs17258116	chr6:84295048	4.07912e-06	0.718916
chr4	122995419	rs62321941	chr4:123003428	9.52933e-07	0.716472
chr17	29667960	rs17880895	chr17:29951152	8.81695e-07	0.71436
chr5	138998554	rs114351166	chr5:138995662	0.000397925	0.713631
chr1	39370689	rs192506659	chr1:39310400	1.48427e-07	0.713105
chr2	27568026	rs190431522	chr2:28050310	0.000115531	0.709581
chr16	87258088	rs11640181	chr16:86883763	0.000499984	0.708797
chr20	62201341	rs185995701	chr20:61888862	3.05849e-06	0.708363
chr10	18597193	rs143870127	chr10:18310490	8.48922e-05	0.707978
chr16	53774354	rs79977114	chr16:53978846	0.000446267	0.707351
chr15	88527188	rs117563681	chr15:88582415	1.74603e-05	0.704309
chr20	49730080	rs60664718	chr20:49730080	1.20205e-05	0.704087
chr15	43227515	rs2412748	chr15:42924027	0.000196533	0.701195
chr15	36145149	rs147735639	chr15:36108261	0.000246385	0.701127
chr10	5007213	rs150148256	chr10:4961775	1.15364e-06	0.699882
chr14	25778001	rs76465436	chr14:25796541	0.000368063	0.69929
chr16	52765871	rs145107582	chr16:52944753	0.000479189	0.699014
chr1	61897490	rs75619349	chr1:61902395	0.000288413	0.698286
chr11	65843945	rs144101665	chr11:65972724	0.00013332	0.696319
chr16	64780357	rs231092	chr16:64766943	2.20576e-05	0.695897
chr5	169331070	rs115972436	chr5:169331070	9.17407e-08	0.6953
chr15	36145815	rs11636420	chr15:36108261	1.15438e-05	0.695185
chr19	49206603	rs281377	chr19:49246378	0.000100313	0.694657
chr1	39349481	rs112345818	chr1:39310400	1.94427e-06	0.692494
chr8	3845305	rs138701895	chr8:3845305	4.12538e-09	0.691827
chr18	555705	rs75049381	chr18:557879	5.82495e-05	0.691265
chr10	93140548	rs12250578	chr10:93174329	3.71738e-05	0.690602
chr5	73800321	rs298372	chr5:73801391	0.000121758	0.689111
chr8	20887282	rs80150967	chr8:20905107	0.000360893	0.688923
chr11	65864340	rs186213036	chr11:65972724	5.15597e-08	0.688741
chr1	39311370	rs79746007	chr1:39310400	2.77763e-08	0.688335
chr16	87257820	rs12919133	chr16:86883763	3.61273e-05	0.687654
chr1	175294275	rs7551235	chr1:175289399	0.00022357	0.686486
chr17	28882277	rs113517811	chr17:28904848	2.57572e-05	0.685832
chr3	152321482	rs78593562	chr3:152347798	0.000134571	0.683265
chr2	185810448	rs149529375	chr2:185969678	0.000151375	0.68206
chr1	205246928	rs113828722	chr1:205246928	3.6733e-05	0.678444
chr12	68778411	rs75533412	chr12:68774767	3.28991e-07	0.675854
chr7	31055969	rs112387186	chr7:31056358	5.48456e-05	0.67416
chr4	40594008	rs4861060	chr4:40645304	0.00029158	0.674156
chr18	56668510	rs7236560	chr18:56644124	9.08805e-05	0.67371
chr8	4860712	rs147768584	chr8:5019404	7.53664e-05	0.673465
chr6	13073856	rs116020439	chr6:13073856	1.12796e-05	0.672907
chr12	51975491	rs80314127	chr12:52390296	0.00015625	0.672877
chr1	247252643	rs76664964	chr1:247252643	1.15909e-05	0.670578
chr11	5233789	rs141362881	chr11:5178456	0.000412183	0.670155
chr15	38404425	rs8027757	chr15:38160032	3.86759e-06	0.668559
chr1	150928787	rs151076490	chr1:150928787	4.14108e-08	0.668049
chr9	72826099	rs140957209	chr9:72429750	0.000349689	0.667449
chr2	23067487	rs12618688	chr2:22829243	0.000238639	0.665932
chr8	115674664	rs6992289	chr8:115674664	0.0001026	0.665718
chr9	11194526	rs141707192	chr9:11655676	0.000102784	0.665127
chr1	246970457	rs112271378	chr1:247252643	0.000230736	0.66478
chr7	20930439	rs2709753	chr7:20844385	5.63039e-07	0.66439
chr7	103571888	rs6960627	chr7:103874959	0.000364321	0.663769
chr7	87127582	rs78773466	chr7:87249989	2.86148e-05	0.662498
chr9	95887567	rs12237655	chr9:95889297	6.47421e-06	0.662477
chr20	61984862	rs139580824	chr20:61888862	8.06087e-05	0.662331
chr2	65772291	rs702919	chr2:65763605	0.000105716	0.661996
chr2	9344465	rs184107041	chr2:9344465	1.12525e-06	0.661488
chr3	9680987	rs9853322	chr3:9865091	0.000300488	0.66079
chr1	8766278	rs139672820	chr1:8583920	0.000270897	0.660695
chr1	39310400	rs111739671	chr1:39310400	2.77763e-08	0.659186
chr22	42903671	rs193224042	chr22:43063769	0.000342701	0.658975
chr14	92880736	rs79499302	chr14:92916853	0.000324104	0.658797
chr16	64807455	rs17487665	chr16:64766943	3.29836e-05	0.658313
chr19	5956246	rs150999558	chr19:5871797	0.000149236	0.658205
chr4	54133210	rs111916327	chr4:54521408	0.000397948	0.658178
chr16	89455576	rs117696062	chr16:89455576	2.3308e-08	0.65749
chr2	22829243	rs77167445	chr2:22829243	2.40688e-05	0.656264
chr1	175296229	rs726030	chr1:175289399	0.000347773	0.655678
chr1	175300302	rs57646611	chr1:175289399	0.000394789	0.655678
chr10	14723053	rs7919661	chr10:14723524	0.000381105	0.654348
chr16	21234964	rs12931777	chr16:21230334	4.35127e-07	0.653744
chr16	49290215	rs74317299	chr16:49271243	0.000343707	0.653473
chr6	5816489	rs115979131	chr6:5816489	7.57694e-05	0.651082
chr21	44736270	rs8134379	chr21:44246871	0.000346129	0.650915
chr2	186034877	rs149543049	chr2:185969678	6.28255e-05	0.650915
chr10	7038895	rs146236274	chr10:7002034	1.98209e-05	0.650354
chr16	49282905	rs80326276	chr16:49271243	0.000343707	0.64938
chr1	11595001	rs41274534	chr1:11857526	0.000231744	0.648907
chr14	34492734	rs117076285	chr14:34492734	6.53213e-05	0.648178
chr15	38406834	rs72625187	chr15:38160032	0.000205691	0.646425
chr14	105242826	rs28535133	chr14:105221043	9.57906e-05	0.646214
chr16	53562392	rs4390585	chr16:53978846	8.89821e-05	0.645924
chr10	38991232	rs11599907	chr10:39070051	0.00029706	0.64013
chr13	63980095	rs1564753	chr13:63995614	0.000187889	0.640089
chr2	241699883	rs3772059	chr2:241846783	5.35404e-05	0.638988
chr3	8467993	rs76761074	chr3:8467993	5.18855e-06	0.638175
chr4	170474654	rs115544526	chr4:170636463	0.000440021	0.637944
chr5	165664455	rs57257122	chr5:165660640	0.000109981	0.637223
chr12	29069513	rs151037303	chr12:29033290	0.000197705	0.63622
chr12	11261927	rs113903003	chr12:10913026	0.000403204	0.636146
chr6	73968815	rs114738781	chr6:73963006	3.30244e-05	0.636035
chr2	40019697	rs77026013	chr2:39824267	1.50262e-05	0.634894
chr21	47701000	rs144477444	chr21:47701000	0.000105192	0.633444
chr1	2864530	rs113148077	chr1:2859806	2.211e-05	0.630117
chr5	165666057	rs2695976	chr5:165660640	0.000110211	0.629344
chr12	2381863	rs111438652	chr12:2375199	1.31551e-11	0.628919
chr14	62458832	rs8005321	chr14:62704204	0.000261592	0.628844
chr20	33155841	rs6088527	chr20:33113016	0.000476256	0.626666
chr8	13666399	rs73205895	chr8:13889988	0.000124078	0.625802
chr5	31798565	rs114945284	chr5:32060695	0.000195558	0.62558
chr1	64043459	rs75062747	chr1:64088696	6.43141e-05	0.623254
chr6	73933501	rs1055745	chr6:73963006	0.000475657	0.617488
chr1	101945977	rs1776907	chr1:102295549	3.30867e-05	0.617487
chr8	99408730	rs10282835	chr8:99408199	7.82035e-06	0.617172
chr3	41481933	rs11707491	chr3:41321820	2.92333e-05	0.616592
chr15	24160798	rs77442750	chr15:24173925	2.47357e-05	0.61655
chr11	45278203	rs12362429	chr11:45286085	0.000164884	0.616114
chr1	245979991	rs191211434	chr1:245577065	0.000196822	0.615283
chr16	81160982	rs79606679	chr16:81160982	4.7065e-13	0.615152
chr8	3848150	rs77643445	chr8:3845305	7.29492e-06	0.614554
chr5	59211250	rs76559843	chr5:59190426	2.30724e-05	0.613272
chr18	44716090	rs139416439	chr18:44302086	0.000177796	0.612062
chr9	11652617	rs2586362	chr9:11655676	4.33375e-05	0.61004
chr1	174231956	rs77406062	chr1:174133697	0.00024204	0.609931
chr5	144783601	rs75276772	chr5:144800668	0.000164588	0.6091
chr15	99240935	rs117212126	chr15:98897673	0.000132633	0.605921
chr15	38404534	rs75586760	chr15:38160032	0.000265006	0.6037
chr7	6913710	rs149756689	chr7:6949748	0.000121157	0.603448
chr6	74013816	rs143961523	chr6:73963006	3.30244e-05	0.602534
chr4	106097339	rs6818637	chr4:106039410	0.00034912	0.598138
chr12	2402246	rs1024582	chr12:2375199	1.12588e-06	0.597851
chr10	93139417	rs55973562	chr10:93174329	2.44229e-05	0.5969
chr11	122523097	rs11218733	chr11:122213722	0.000470806	0.596837
chr16	53982749	rs7197239	chr16:53978846	0.000130095	0.596805
chr7	3935615	rs117228835	chr7:3935615	2.2996e-06	0.595307
chr8	31976785	rs9773442	chr8:32131629	0.000269861	0.594366
chr2	175959109	rs62184463	chr2:176033499	0.000281914	0.593906
chr7	3859872	rs111561316	chr7:3935615	0.000235782	0.592096
chr12	51945609	rs57848141	chr12:52390296	0.00015625	0.592047
chr16	87909363	rs8058304	chr16:87911225	1.04869e-05	0.591826
chr1	39315424	rs142555215	chr1:39310400	2.77763e-08	0.59141
chr1	39342971	rs146717185	chr1:39310400	1.94427e-06	0.59141
chr1	39351918	rs146089204	chr1:39310400	1.94427e-06	0.59141
chr1	39362125	rs74735073	chr1:39310400	1.94427e-06	0.59141
chr1	39382751	rs113811829	chr1:39310400	0.000128863	0.59141
chr4	12138827	rs1382751	chr4:12184129	3.90249e-06	0.591157
chr14	43715329	rs142702242	chr14:44033740	0.000315182	0.59009
chr7	50660787	rs3807550	chr7:50542547	0.000222174	0.58899
chr6	115424043	rs146245059	chr6:115666155	2.51363e-05	0.587826
chr18	75913297	rs76763899	chr18:75888304	2.01984e-05	0.584787
chr6	75426325	rs78278740	chr6:75399433	7.54584e-10	0.584138
chr8	36703323	rs61752585	chr8:36487549	8.74034e-05	0.583708
chr1	203034906	rs3737883	chr1:203035608	0.000198015	0.58156
chr5	59214499	rs10076314	chr5:59190426	2.30724e-05	0.580962
chr12	116783791	rs73201945	chr12:117066062	9.48288e-05	0.580633
chr17	5199100	rs2251155	chr17:5243828	0.000441822	0.580519
chr21	15969693	rs10222136	chr21:15968232	0.000104323	0.57883
chr13	80352830	rs7981112	chr13:80356506	0.000364894	0.578589
chr11	33673479	rs60899989	chr11:33655644	0.00010475	0.57843
chr1	198211715	rs111703642	chr1:198172363	0.000153686	0.578086
chr14	72783173	rs142746608	chr14:72762058	0.00026191	0.576278
chr2	212025855	rs62179787	chr2:212123225	0.0001797	0.574062
chr16	67549170	rs13332450	chr16:67927230	0.000217045	0.574013
chr18	75906238	rs57150094	chr18:75888304	7.46336e-06	0.573736
chr11	122540528	rs12290043	chr11:122213722	0.000470806	0.573494
chr2	176038377	rs1004723	chr2:176033499	8.10591e-05	0.572929
chr16	87909418	rs8058344	chr16:87911225	1.04869e-05	0.571802
chr3	191635077	rs77562774	chr3:191638738	1.40249e-05	0.571192
chr14	76875432	rs185213444	chr14:76875432	0.000250622	0.570799
chr7	24785882	rs12154597	chr7:24799265	0.00028327	0.569783
chr16	85094324	rs113154544	chr16:85375377	0.000258569	0.568202
[truncated: 87 more rows]

## Sheet: Supplementary Table 3 - MDD
Supplementary Table 3. Positive calls for MDD
Chrom	Position	rsID	Lead SNP	Association P	Prediction score
chr1	8729460	rs74998388	chr1:8732055	2.38991e-08	1
chr2	54831102	rs72920540	chr2:54831102	4.87959e-08	1
chr1	8919117	rs115943605	chr1:8732055	3.91401e-07	1
chr7	137872840	rs73729501	chr7:137872840	2.02051e-06	1
chr7	17082191	rs78030044	chr7:17102093	3.18879e-06	1
chr4	85791460	rs76514967	chr4:85596956	3.95958e-06	1
chr2	220082329	rs138435386	chr2:220150781	4.357e-06	1
chr6	15522463	rs142724247	chr6:15522463	5.20596e-06	1
chr5	54308753	rs139938174	chr5:54316779	6.80245e-06	1
chr3	4876672	rs56092942	chr3:4876672	8.09832e-06	1
chr1	236557771	rs966365	chr1:236546142	8.17744e-06	1
chr1	236557928	rs966364	chr1:236546142	1.04713e-05	1
chr11	68231441	rs74724919	chr11:68107665	1.30154e-05	1
chr11	68237548	rs145428038	chr11:68107665	1.30154e-05	1
chr1	30953910	rs77658124	chr1:30966591	1.4346e-05	1
chr1	30953964	rs77827889	chr1:30966591	1.4346e-05	1
chr7	1578489	rs4725197	chr7:1578489	1.44412e-05	1
chr7	1579349	rs73042781	chr7:1578489	1.44412e-05	1
chr3	9593781	rs62245570	chr3:9601689	1.45177e-05	1
chr6	31542963	rs147371058	chr6:31542963	1.55718e-05	1
chr6	31566363	rs141922352	chr6:31542963	1.55718e-05	1
chr2	220072431	rs61750009	chr2:220150781	1.56035e-05	1
chr7	1574016	rs3824069	chr7:1578489	1.94048e-05	1
chr3	171065031	rs1389047	chr3:171065031	2.32944e-05	1
chr2	47086006	rs8622	chr2:47095205	2.74506e-05	1
chr6	37727648	rs73730813	chr6:37787288	2.96645e-05	1
chr5	14581556	rs31978	chr5:14606028	3.45882e-05	1
chr10	116383343	rs17719089	chr10:116383343	3.49555e-05	1
chr3	145857804	rs71300381	chr3:145857804	4.00256e-05	1
chr3	145860271	rs34392701	chr3:145857804	4.00256e-05	1
chr4	14214816	rs73223425	chr4:14391547	4.65764e-05	1
chr5	172134023	rs116612699	chr5:172118912	5.4653e-05	1
chr3	72678229	rs9847523	chr3:72657113	5.69518e-05	1
chr17	2082366	rs118114776	chr17:2082366	6.25337e-05	1
chr1	25888633	rs77050091	chr1:25905644	7.01133e-05	1
chr1	25889395	rs115553726	chr1:25905644	7.01133e-05	1
chr3	72678387	rs9851428	chr3:72657113	7.15064e-05	1
chr1	8410274	rs142827317	chr1:8732055	7.40879e-05	1
chr4	56500363	rs80004205	chr4:56500363	7.53226e-05	1
chr3	72677733	rs902423	chr3:72657113	8.839e-05	1
chr6	31327190	rs3997998	chr6:31542963	9.036e-05	1
chr5	172143667	rs193170176	chr5:172118912	9.44126e-05	1
chr4	923930	rs77566372	chr4:803637	9.75441e-05	1
chr3	71294579	rs62247677	chr3:71304510	9.76831e-05	1
chr1	8424029	rs12118524	chr1:8732055	0.000110742	1
chr6	15480039	rs76568508	chr6:15522463	0.000119188	1
chr10	76986293	rs4746277	chr10:76967068	0.000120541	1
chr10	76988268	rs57248513	chr10:76967068	0.000120541	1
chr4	56502307	rs3828555	chr4:56500363	0.000123002	1
chr4	56502616	rs188916399	chr4:56500363	0.000123002	1
chr8	38782275	rs73615958	chr8:38784680	0.000123776	1
chr4	148657772	rs4379049	chr4:148619540	0.000129872	1
chr4	148657944	rs2358097	chr4:148619540	0.000129872	1
chr2	220165082	rs17847400	chr2:220150781	0.000130516	1
chr11	68122295	rs312788	chr11:68107665	0.000140995	1
chr2	220072327	rs139759821	chr2:220150781	0.00014909	1
chr7	155236640	rs113682967	chr7:155236640	0.000149864	1
chr6	31325990	rs73390205	chr6:31542963	0.00016815	1
chr6	31326024	rs75546626	chr6:31542963	0.00016815	1
chr6	45919515	rs76820035	chr6:45919515	0.000168179	1
chr6	33111265	rs115450184	chr6:32626730	0.000171862	1
chr3	71477581	rs77552437	chr3:71304510	0.000185592	1
chr1	25888240	rs75471743	chr1:25905644	0.000187112	1
chr7	90226941	rs12704550	chr7:90246212	0.00018785	1
chr3	192129342	rs58330564	chr3:192129342	0.000192928	1
chr7	1553789	rs117731637	chr7:1578489	0.000195347	1
chr7	1553790	rs116984111	chr7:1578489	0.000195347	1
chr10	29908128	rs1247419	chr10:29554876	0.000209586	1
chr13	98826601	rs9513370	chr13:98874000	0.000212394	1
chr3	192125409	rs73193594	chr3:192129342	0.000213281	1
chr3	192128704	rs9878179	chr3:192129342	0.000219216	1
chr4	3252852	rs3129322	chr4:3199717	0.000224959	1
chr6	32212655	rs150650446	chr6:32626730	0.000231743	1
chr10	29910625	rs12769440	chr10:29554876	0.000232418	1
chr7	63827449	rs73135664	chr7:63870816	0.000235699	1
chr7	63837775	rs73137641	chr7:63870816	0.000235699	1
chr2	47086459	rs115980592	chr2:47095205	0.000242921	1
chr4	108626850	rs2522428	chr4:108635662	0.000247518	1
chr2	54825711	rs115511782	chr2:54831102	0.000248463	1
chr5	11232272	rs11746759	chr5:11232272	0.000248959	1
chr5	114959944	rs72817141	chr5:114909334	0.000250945	1
chr2	232579795	rs6755895	chr2:232564881	0.000255577	1
chr19	5903088	rs78306207	chr19:5490752	0.000255962	1
chr13	98824768	rs16955005	chr13:98874000	0.000257305	1
chr3	192128405	rs35023678	chr3:192129342	0.000259549	1
chr3	192128471	rs73193595	chr3:192129342	0.000259549	1
chr4	95966894	rs4699831	chr4:96082993	0.000260303	1
chr8	38793836	rs75083660	chr8:38784680	0.00028945	1
chr7	35225082	rs116101677	chr7:35094413	0.000293332	1
chr4	96050373	rs3796439	chr4:96082993	0.000293566	1
chr3	4866752	rs2053502	chr3:4876672	0.000298551	1
chr6	129205150	rs150676897	chr6:129268451	0.000299736	1
chr4	153165018	rs79836339	chr4:153190828	0.000315854	1
chr4	153165099	rs115173434	chr4:153190828	0.000315854	1
chr3	135222649	rs73229927	chr3:134815735	0.00031798	1
chr7	139761002	rs12703517	chr7:139672617	0.000321057	1
chr18	56532820	rs7226876	chr18:56104751	0.000321854	1
chr6	31327205	rs3997999	chr6:31542963	0.000338044	1
chr5	78874054	rs113376721	chr5:78467056	0.000341018	1
chr3	126500797	rs114431041	chr3:126983960	0.000344385	1
chr3	4876661	rs11711879	chr3:4876672	0.000382603	1
chr19	34113183	rs191155315	chr19:34379004	0.000383445	1
chr2	183901592	rs79929074	chr2:183735118	0.000396459	1
chr2	28549350	rs876251	chr2:28371345	0.000400943	1
chr2	240758289	rs76871740	chr2:240773311	0.000403146	1
chr8	144486252	rs118080004	chr8:144554573	0.00040772	1
chr6	32823186	rs36234342	chr6:32626730	0.000410764	1
chr6	32874554	rs149028231	chr6:32626730	0.000410764	1
chr6	32874608	rs116519115	chr6:32626730	0.000410764	1
chr4	89262732	rs78169150	chr4:89253079	0.000411047	1
chr19	2149829	rs2238613	chr19:2099614	0.000414089	1
chr3	194838916	rs2131879	chr3:194948832	0.000418881	1
chr2	232581019	rs58117563	chr2:232564881	0.00042843	1
chr2	220191861	rs6751714	chr2:220150781	0.000440292	1
chr5	14578942	rs152643	chr5:14606028	0.000444579	1
chr4	154605745	rs7696323	chr4:154915536	0.000444944	1
chr5	14578799	rs152642	chr5:14606028	0.000445125	1
chr4	108611941	rs2522422	chr4:108635662	0.00044855	1
chr2	47083289	rs78498173	chr2:47095205	0.000454308	1
chr2	47086030	rs78589074	chr2:47095205	0.000454308	1
chr2	47086384	rs75178346	chr2:47095205	0.000454308	1
chr4	77891169	rs7692344	chr4:77464843	0.000471777	1
chr7	83753335	rs3801655	chr7:83758043	0.000474566	1
chr2	220196257	rs1567932	chr2:220150781	0.000478337	1
chr4	77878392	rs10213389	chr4:77464843	0.000481753	1
chr1	61914112	rs6684071	chr1:62132590	0.000488694	1
chr8	144504340	rs116843920	chr8:144554573	1.1843e-05	1
chr1	73571719	rs146357000	chr1:73904833	4.97145e-05	1
chr10	133786993	rs45562439	chr10:133940030	8.17507e-05	1
chr2	173909684	rs143489639	chr2:174031801	0.000236838	1
chr4	108612001	rs2522423	chr4:108635662	0.000376889	1
chr10	114553222	rs75694960	chr10:114553222	3.2481e-06	1
chr1	236557412	rs10802533	chr1:236546142	1.09402e-05	1
chr7	1579480	rs3735655	chr7:1578489	1.44412e-05	1
chr16	11199215	rs78088149	chr16:11199215	2.35063e-05	1
chr21	30195248	rs144873637	chr21:30309150	0.000106548	1
chr21	30195750	rs140042663	chr21:30309150	0.000106548	1
chr16	72912152	rs75919816	chr16:73171952	0.000228282	1
chr8	38796886	rs78504576	chr8:38784680	0.00028945	1
chr1	59347010	rs1998762	chr1:59401753	0.000419707	1
chr3	125724951	rs6438953	chr3:125566084	9.84047e-05	1
chr2	220150781	rs4432441	chr2:220150781	1.53796e-10	1
chr5	54309025	rs146287445	chr5:54316779	6.80245e-06	1
chr15	25416319	rs181388143	chr15:25683016	4.43754e-05	1
chr15	25416325	rs141474626	chr15:25683016	4.43754e-05	1
chr8	38792871	rs114670784	chr8:38784680	0.00028945	1
chr2	220193396	rs11892648	chr2:220150781	0.000418812	1
chr1	25908046	rs146312801	chr1:25905644	1.37462e-06	1
chr3	57811488	rs79187847	chr3:57667937	3.15111e-06	1
chr8	47238227	rs117632413	chr8:47012857	6.06524e-05	1
chr4	148656075	rs4496566	chr4:148619540	0.000129872	1
chr2	86776476	rs187242162	chr2:86776476	2.62329e-06	1
chr2	48943391	rs115866238	chr2:48962988	0.000266967	1
chr19	34116250	rs113664468	chr19:34379004	0.0004784	1
chr8	47314118	rs117214723	chr8:47012857	6.06524e-05	1
chr2	232581900	rs11899963	chr2:232564881	0.000307192	1
chr20	4223373	rs61759838	chr20:4199927	2.40206e-05	1
chr9	137483745	rs117132991	chr9:137173727	1.55841e-05	1
chr2	240773311	rs145273791	chr2:240773311	0.000179878	1
chr9	139091521	rs34356735	chr9:139515300	0.000375638	1
chr16	30124847	rs61764618	chr16:29874855	3.35478e-06	1
chr3	184061214	rs144216256	chr3:184530077	0.000263396	1
chr20	5986234	rs6139887	chr20:6034532	0.000385442	1
chr8	12972150	rs139588964	chr8:12927884	0.000202519	1
chr15	93351218	rs8039156	chr15:93363609	1.81333e-05	1
chr15	25416332	rs150382208	chr15:25683016	4.43754e-05	1
chr7	83774197	rs11982245	chr7:83758043	3.35401e-07	1
chr19	58481880	rs2889010	chr19:58714149	0.000446293	1
chr8	12950757	rs148790263	chr8:12927884	1.46346e-05	1
chr3	57879611	rs6445932	chr3:57667937	3.94771e-05	1
chr11	76463459	rs60543719	chr11:76463459	3.66929e-05	1
chr17	5419278	rs9900356	chr17:5425424	0.000221545	1
chr8	12953633	rs113909968	chr8:12927884	3.48029e-05	1
chr15	93344671	rs4404018	chr15:93363609	4.2718e-05	1
chr17	5420328	rs6502867	chr17:5425424	0.000254509	1
chr12	92896793	rs78555885	chr12:92813694	0.000131474	1
chr4	14170147	rs72616168	chr4:14391547	4.78809e-05	1
chr3	71304510	rs116212211	chr3:71304510	3.70044e-06	1
chr7	63752538	rs7780068	chr7:63870816	0.000105028	1
chr6	33074750	rs114585458	chr6:32626730	0.000222037	1
chr14	99122384	rs148065299	chr14:99119507	0.000442899	1
chr6	31564299	rs146469881	chr6:31542963	1.55718e-05	1
chr7	64140530	rs112729841	chr7:63870816	0.00040839	1
chr5	114881520	rs72817114	chr5:114909334	3.35464e-05	1
chr5	108993471	rs58394673	chr5:108710826	0.000132169	1
chr2	232582085	rs55729107	chr2:232564881	0.000307192	1
chr7	139672617	rs10260531	chr7:139672617	0.000137969	1
chr15	93353741	rs148398405	chr15:93363609	1.81333e-05	1
chr3	194079943	rs73081777	chr3:193767728	0.000102216	1
chr3	52552255	rs190733008	chr3:52991147	0.00036063	1
chr5	152948717	rs6898976	chr5:152929215	0.000319894	1
chr1	61913991	rs6656834	chr1:62132590	0.000488694	1
chr17	77311479	rs117727705	chr17:77436362	0.00018629	1
chr3	73014297	rs144567873	chr3:72657113	7.10348e-06	1
chr15	25683016	rs147834548	chr15:25683016	2.27579e-05	1
chr15	62787678	rs143140167	chr15:62961962	0.000135107	1
chr11	127755194	rs147645005	chr11:127819041	4.99312e-05	1
chr3	184069125	rs139059261	chr3:184530077	3.97789e-05	1
chr5	3215231	rs1691086	chr5:3028947	0.000337333	1
chr8	15503648	rs766472	chr8:15538351	4.53629e-05	1
chr18	74963765	rs34843208	chr18:75001510	0.00045069	1
chr15	93354204	rs139714240	chr15:93363609	1.81333e-05	1
chr19	58727874	rs79399461	chr19:58714149	0.000466614	1
chr8	47520002	rs118165645	chr8:48017899	4.33355e-05	1
chr9	139027806	rs74349816	chr9:139515300	0.000238544	1
chr7	154447455	rs73165069	chr7:154000120	0.000140465	1
chr6	37723352	rs79222074	chr6:37787288	0.000309539	1
chr5	162294651	rs140596170	chr5:162085190	0.000482322	1
chr6	32833537	rs115482851	chr6:32626730	0.000410764	1
chr6	32852052	rs115924368	chr6:32626730	0.000410764	1
chr5	54317900	rs6891823	chr5:54316779	8.35142e-05	1
chr15	64983967	rs149008778	chr15:64983967	9.88661e-05	1
chr2	28567666	rs76162041	chr2:28371345	0.000224325	1
chr1	61907003	rs28500499	chr1:62132590	0.000272655	1
chr4	188190219	rs6553052	chr4:188192311	0.000125703	1
chr7	115856602	rs1528246	chr7:115917180	0.000385442	1
chr9	19154639	rs144057121	chr9:18808605	0.000363512	1
chr8	47012857	rs116973443	chr8:47012857	2.81303e-06	1
chr6	37759809	rs140654531	chr6:37787288	0.000249788	1
chr8	16273855	rs138062149	chr8:16713895	4.0424e-05	1
chr5	54300284	rs114532481	chr5:54316779	8.20555e-07	1
chr5	162294694	rs144483897	chr5:162085190	0.000482322	1
chr5	54317866	rs78962751	chr5:54316779	6.33896e-10	1
chr19	58469156	rs8107849	chr19:58714149	0.000422933	1
chr7	134217356	rs113503603	chr7:134216163	1.11551e-05	1
chr10	116408015	rs11196828	chr10:116383343	0.000239011	1
chr19	58942074	rs117909216	chr19:58714149	0.000445374	1
chr6	45917141	rs56131491	chr6:45919515	0.000255701	1
chr3	194080033	rs73081778	chr3:193767728	0.000102216	1
chr2	220118480	rs45468095	chr2:220150781	1.12361e-05	1
chr8	27264952	rs11986969	chr8:26983155	0.000390451	1
chr3	184876783	rs7647854	chr3:184530077	4.74151e-07	1
chr2	214993075	rs13420908	chr2:214851028	1.87658e-05	1
chr16	68292616	rs117164273	chr16:68269479	0.000467502	1
chr3	9596948	rs73017358	chr3:9601689	4.94219e-05	1
chr6	124329532	rs114754275	chr6:124327009	1.79565e-07	1
chr8	12976187	rs141279348	chr8:12927884	5.0789e-05	1
chr21	30143526	rs138851719	chr21:30309150	5.91666e-05	1
chr19	13112568	rs76165343	chr19:13104027	0.000246097	1
chr7	154447377	rs73165067	chr7:154000120	0.000140465	1
chr5	84884458	rs145148778	chr5:84781987	1.78929e-06	1
chr3	61782038	rs9784290	chr3:61782038	8.51277e-07	1
chr8	144552936	rs118092529	chr8:144554573	4.62541e-06	1
chr9	139081461	rs13291436	chr9:139515300	0.000136872	1
chr8	47291897	rs78575904	chr8:47012857	2.48838e-05	1
chr14	99122312	rs2092852	chr14:99119507	0.000442899	1
chr7	134217618	rs77244289	chr7:134216163	1.11551e-05	1
chr11	64509438	rs71581755	chr11:64510250	0.000130491	1
chr3	57879451	rs78201009	chr3:57667937	3.59659e-07	1
chr4	148659137	rs17023732	chr4:148619540	0.000129872	1
chr15	93353834	rs111672678	chr15:93363609	1.81333e-05	1
chr9	139027773	rs117300742	chr9:139515300	0.000238544	1
chr15	93365044	rs151283899	chr15:93363609	1.08007e-06	1
chr8	47358672	rs117656683	chr8:47012857	0.000393814	1
chr3	71348631	rs116823433	chr3:71304510	0.00023054	1
chr19	5490752	rs72979276	chr19:5490752	4.57749e-05	1
chr5	115828865	rs116298313	chr5:115974357	2.78486e-05	1
chr10	76972598	rs60145153	chr10:76967068	0.000120541	1
chr2	206970724	rs141248285	chr2:207316796	0.000412751	1
chr11	64510250	rs116796696	chr11:64510250	2.52936e-07	1
chr7	17060181	rs75928252	chr7:17102093	3.18879e-06	1
chr1	109499400	rs76342033	chr1:109516269	0.000386697	1
chr8	144554573	rs117879931	chr8:144554573	1.37805e-06	1
chr18	30000554	rs79177555	chr18:29995487	0.000324108	1
chr7	134217553	rs79366310	chr7:134216163	1.11551e-05	1
chr8	47228510	rs79935088	chr8:47012857	0.00025115	1
chr4	77935067	rs2703158	chr4:77464843	9.58539e-05	1
chr5	165660976	rs1392277	chr5:165667708	2.0781e-05	1
chr4	85736239	rs145262114	chr4:85596956	0.000299226	1
chr2	348699	rs62117004	chr2:343588	0.000288266	1
chr6	81318526	rs77558344	chr6:81318526	6.38128e-06	1
chr2	145754400	rs786245	chr2:145750346	0.000260978	1
chr6	84792980	rs9449775	chr6:84498418	0.000494729	1
chr4	153165939	rs72736274	chr4:153190828	0.000315854	1
chr2	98546206	rs116177469	chr2:98546206	3.66111e-06	1
chr3	133213403	rs139441908	chr3:132809285	1.22688e-05	1
chr7	63833660	rs17139079	chr7:63870816	0.000235699	1
chr15	93354176	rs77764690	chr15:93363609	1.81333e-05	1
chr8	47292926	rs141901859	chr8:47012857	0.000227492	1
chr19	58324710	rs146803584	chr19:58714149	0.000436196	1
chr17	63031942	rs143182293	chr17:62996369	1.75829e-05	1
chr8	92922454	rs2008246	chr8:92889845	0.000472618	1
chr2	183735118	rs149389761	chr2:183735118	0.000266	1
chr4	96076813	rs11097457	chr4:96082993	0.000351869	1
chr8	47308545	rs144775175	chr8:47012857	0.000227492	1
chr8	116601402	rs7357472	chr8:116628262	0.000321337	1
chr3	57667937	rs187137223	chr3:57667937	2.90734e-08	1
chr13	98874000	rs185573975	chr13:98874000	1.23018e-05	1
chr4	77927345	rs2645664	chr4:77464843	9.58539e-05	1
chr19	13108536	rs116857070	chr19:13104027	3.23738e-05	1
chr8	46981194	rs117408772	chr8:47012857	1.0789e-05	1
chr5	115081037	rs79690271	chr5:114909334	0.000198398	1
chr8	47298160	rs79564568	chr8:47012857	6.06524e-05	1
chr12	45221465	rs72482219	chr12:45218587	4.10589e-13	1
chr2	98423300	rs59714792	chr2:98546206	0.000102464	1
chr7	83767857	rs142644435	chr7:83758043	1.65071e-07	1
chr7	43248435	rs77908457	chr7:43203684	0.000161564	1
chr7	155611217	rs9654732	chr7:155236640	0.000239387	1
chr3	193765726	rs13098859	chr3:193767728	0.000377716	1
chr6	33077861	rs145903501	chr6:32626730	0.000152043	1
chr4	153164315	rs72736272	chr4:153190828	0.000315854	1
chr3	57801440	rs78452419	chr3:57667937	3.29806e-06	1
chr6	32824909	rs116696906	chr6:32626730	0.000410764	1
chr7	63783880	rs73135604	chr7:63870816	0.000151797	1
chr4	153167430	rs72736283	chr4:153190828	0.000315854	1
chr4	3242100	rs362306	chr4:3199717	0.00035075	1
chr10	92048517	rs60573970	chr10:92078070	1.63788e-05	1
chr8	47330299	rs115602951	chr8:47012857	1.12928e-05	1
chr3	57913714	rs1057719	chr3:57667937	5.78975e-05	1
chr12	92818102	rs11106542	chr12:92813694	0.000157322	1
chr4	188190117	rs6553051	chr4:188192311	0.000133215	1
chr7	155613003	rs73484085	chr7:155236640	0.000239387	1
chr4	95966315	rs17411860	chr4:96082993	0.000253456	1
chr8	47371181	rs117881171	chr8:47012857	0.000393814	1
chr1	31918998	rs79544907	chr1:32147610	0.000114955	1
chr17	45501868	rs139250546	chr17:45408015	0.000281336	1
chr2	47097977	rs79467488	chr2:47095205	3.37266e-05	1
chr8	12909208	rs76985496	chr8:12927884	0.000472397	1
chr3	178417462	rs74716261	chr3:178449142	0.000355006	1
chr3	4875046	rs73008913	chr3:4876672	0.000334011	1
chr3	126987209	rs113058238	chr3:126983960	0.00011207	1
chr7	83768966	rs150422927	chr7:83758043	1.65071e-07	1
chr10	81227951	rs78893257	chr10:81235815	2.18204e-09	1
chr1	25905644	rs115181504	chr1:25905644	1.4558e-07	1
chr2	232572381	rs6737601	chr2:232564881	0.00020077	1
chr4	95017903	rs12501371	chr4:95079539	0.000281111	1
chr5	116005312	rs78810140	chr5:115974357	0.000400016	1
chr2	68132658	rs72900963	chr2:68095596	5.16106e-06	1
chr1	30975247	rs79522519	chr1:30966591	1.4346e-05	1
chr1	30975252	rs112070313	chr1:30966591	1.4346e-05	1
chr10	81227942	rs77953133	chr10:81235815	2.18204e-09	1
chr8	47170611	rs79470064	chr8:47012857	0.000160575	1
chr8	12950486	rs77309488	chr8:12927884	1.46346e-05	1
chr1	113042549	rs11807828	chr1:113027956	0.000126115	1
chr2	232609868	rs838446	chr2:232564881	0.000484875	1
chr1	236546142	rs4659657	chr1:236546142	4.25742e-06	1
chr3	52833219	rs2535629	chr3:52991147	0.000217047	1
chr19	14740443	rs2126979	chr19:14748113	0.0002767	1
chr10	81227924	rs77772320	chr10:81235815	2.18204e-09	1
chr6	165530805	rs2758934	chr6:165530805	3.42617e-05	1
chr6	56172816	rs72870214	chr6:56173884	3.94087e-05	1
chr10	81222624	rs76355715	chr10:81235815	2.18204e-09	1
chr2	28545109	rs2279475	chr2:28371345	0.000442066	1
chr17	2062152	rs4790880	chr17:2082366	0.000383262	1
chr16	55572948	rs117510063	chr16:55346171	0.00015285	1
chr8	47428914	rs184598253	chr8:47012857	0.000114349	1
chr19	45242515	rs59644378	chr19:45241350	0.000252468	1
chr2	220161296	rs2292603	chr2:220150781	0.000130516	1
chr7	6051283	rs78848166	chr7:6058968	1.88893e-06	1
chr2	47095205	rs12990097	chr2:47095205	1.55394e-05	1
chr3	125771698	rs12495947	chr3:125566084	0.000191266	1
chr8	47158492	rs114306595	chr8:47012857	3.4417e-05	1
chr19	5499374	rs145568881	chr19:5490752	0.000474053	1
chr2	68095596	rs140326242	chr2:68095596	1.25927e-06	1
chr6	33072522	rs114298485	chr6:32626730	6.69448e-05	1
chr7	134216163	rs74996489	chr7:134216163	2.05062e-06	1
chr7	134216164	rs74823456	chr7:134216163	2.05062e-06	1
chr3	125782236	rs12488180	chr3:125566084	0.000191266	1
chr7	63870816	rs113140960	chr7:63870816	2.96135e-05	1
chr19	58472963	rs8102308	chr19:58714149	0.000441822	1
chr4	153167327	rs72736282	chr4:153190828	0.000315854	1
chr7	83775962	rs141213957	chr7:83758043	3.35401e-07	0.999999
chr19	13112137	rs74551279	chr19:13104027	0.000246097	0.999999
chr19	45225345	rs2965109	chr19:45241350	0.000495051	0.999999
chr14	65770947	rs58184395	chr14:65757407	0.000301276	0.999999
chr8	12933802	rs116939737	chr8:12927884	2.20665e-05	0.999999
chr5	172084255	rs11739396	chr5:172118912	0.000431288	0.999999
chr4	153166160	rs72736275	chr4:153190828	0.000315854	0.999999
chr5	3028947	rs182902860	chr5:3028947	1.96688e-05	0.999999
chr13	75712927	rs117946893	chr13:75674715	1.41372e-05	0.999999
chr2	47090798	rs60607799	chr2:47095205	0.000454308	0.999999
chr3	72675032	rs7639455	chr3:72657113	1.63939e-05	0.999999
chr22	28189887	rs45487796	chr22:28112701	0.000163157	0.999999
chr2	6692000	rs10929442	chr2:6993284	8.63027e-05	0.999999
chr4	3227419	rs362273	chr4:3199717	0.000342609	0.999999
chr2	42494019	rs78065754	chr2:42189315	9.03712e-05	0.999999
chr9	139515300	rs12347940	chr9:139515300	4.62366e-06	0.999999
chr10	134310507	rs139440708	chr10:133940030	0.000104125	0.999999
chr16	87667800	rs79098994	chr16:87667800	3.5324e-05	0.999999
chr5	108947667	rs111605244	chr5:108710826	0.000235127	0.999999
chr3	82555105	rs72911773	chr3:82533930	7.39106e-05	0.999999
chr6	15717795	rs139374686	chr6:15522463	1.84892e-05	0.999999
chr3	57914178	rs1043045	chr3:57667937	6.57994e-05	0.999999
chr19	45242040	rs73936953	chr19:45241350	0.000252468	0.999999
chr17	1163844	rs78258959	chr17:953660	0.00040258	0.999999
chr6	37735368	rs79287287	chr6:37787288	2.4794e-05	0.999999
chr12	52452825	rs45491997	chr12:52429440	0.000235442	0.999999
chr5	80356070	rs190585232	chr5:80356070	1.22979e-06	0.999999
chr3	57905707	rs6787430	chr3:57667937	5.12402e-05	0.999999
chr15	33585230	rs8029483	chr15:33588319	0.000102661	0.999999
chr2	207317934	rs2300977	chr2:207316796	0.000458275	0.999999
chr4	108614626	rs757170	chr4:108635662	0.000348581	0.999999
chr4	77876839	rs9307224	chr4:77464843	0.000431711	0.999999
chr4	108621483	rs2522426	chr4:108635662	0.00026943	0.999999
chr19	58715088	rs77892844	chr19:58714149	0.000466614	0.999999
chr5	162262187	rs143138782	chr5:162085190	0.000482322	0.999999
chr5	162285862	rs114247231	chr5:162085190	0.000482322	0.999999
chr4	134017909	rs10518628	chr4:133811958	5.18902e-05	0.999999
chr8	47371350	rs117273932	chr8:47012857	0.000393814	0.999999
chr19	58725648	rs79466462	chr19:58714149	0.000466614	0.999999
chr16	5500795	rs191266135	chr16:5624557	4.24943e-05	0.999998
chr19	13116045	rs78897270	chr19:13104027	0.000246097	0.999998
chr6	33073389	rs115680747	chr6:32626730	0.000152043	0.999998
chr5	114911100	rs72817124	chr5:114909334	3.35464e-05	0.999998
chr10	64214951	rs148309611	chr10:64194697	0.000187715	0.999998
chr6	56173423	rs72870217	chr6:56173884	3.94087e-05	0.999998
chr4	95975470	rs7682651	chr4:96082993	0.000158895	0.999998
chr4	85960596	rs143099995	chr4:85596956	0.000232633	0.999998
chr14	56472037	rs76425075	chr14:56474277	0.000211938	0.999998
chr7	63758206	rs56215507	chr7:63870816	0.000105028	0.999998
chr4	153167819	rs72736284	chr4:153190828	0.000315854	0.999998
chr3	53077621	rs74380125	chr3:52991147	4.74732e-06	0.999998
chr2	47081158	rs115564640	chr2:47095205	0.000454308	0.999998
chr18	30015819	rs11873022	chr18:29995487	0.000435964	0.999998
chr10	134310785	rs185594809	chr10:133940030	0.000104125	0.999998
chr4	3199717	rs74737633	chr4:3199717	1.99719e-06	0.999998
chr9	129022941	rs80182886	chr9:129143463	0.000409041	0.999998
chr14	99037810	rs10147686	chr14:99119507	0.000205536	0.999998
chr13	112159377	rs79483890	chr13:112160956	0.000124196	0.999998
chr7	1588007	rs59001762	chr7:1578489	2.9108e-05	0.999997
chr18	57214968	rs35324693	chr18:57112660	0.000292663	0.999997
chr7	54668408	rs80241971	chr7:55050131	1.16208e-05	0.999997
chr3	184499345	rs16848588	chr3:184530077	0.000256481	0.999997
chr2	220135635	rs77331047	chr2:220150781	9.05689e-08	0.999997
chr6	37739332	rs78750553	chr6:37787288	2.496e-05	0.999997
chr14	65787871	rs116843614	chr14:65757407	0.000107704	0.999997
chr8	47158393	rs115818187	chr8:47012857	3.4417e-05	0.999997
chr19	13086006	rs117890356	chr19:13104027	3.35878e-05	0.999997
chr19	58536866	rs159867	chr19:58714149	9.53487e-05	0.999997
chr18	77387183	rs77734515	chr18:77387183	4.10014e-05	0.999997
chr19	58743866	rs73566790	chr19:58714149	0.000313087	0.999997
chr15	93364671	rs189110873	chr15:93363609	1.08007e-06	0.999997
chr8	16383844	rs17123126	chr8:16713895	2.40796e-05	0.999997
chr7	155615057	rs28449394	chr7:155236640	0.000239387	0.999997
chr9	137483904	rs60637734	chr9:137173727	0.000304334	0.999997
chr3	57882601	rs17058639	chr3:57667937	6.39731e-05	0.999997
chr4	803637	rs28504502	chr4:803637	2.0865e-05	0.999997
chr19	13107828	rs73925240	chr19:13104027	6.73953e-06	0.999997
chr12	33217273	rs112550944	chr12:33244321	0.000380914	0.999997
chr19	58731352	rs147714589	chr19:58714149	0.000466614	0.999996
chr19	3141570	rs137940916	chr19:3145357	0.000472303	0.999996
chr7	83772415	rs447	chr7:83758043	0.000386359	0.999996
chr8	47152585	rs115262232	chr8:47012857	3.4417e-05	0.999996
chr7	90229038	rs13234217	chr7:90246212	0.000222029	0.999996
chr4	153168995	rs72736285	chr4:153190828	0.000315854	0.999996
chr3	133195482	rs144312191	chr3:132809285	1.53772e-05	0.999996
chr2	139914818	rs10196730	chr2:139959808	0.000329985	0.999996
chr6	33067465	rs151044181	chr6:32626730	0.000152043	0.999996
chr9	139515496	rs12348039	chr9:139515300	2.48893e-05	0.999996
chr22	44976358	rs73428640	chr22:44976358	0.000236911	0.999996
chr15	93356517	rs112332882	chr15:93363609	1.81333e-05	0.999996
chr8	47149016	rs73566376	chr8:47012857	6.3082e-05	0.999996
chr7	63754396	rs55739146	chr7:63870816	0.000105028	0.999995
chr3	57818641	rs749939	chr3:57667937	4.62415e-05	0.999995
chr19	58722052	rs76424393	chr19:58714149	0.000466614	0.999995
chr2	206842159	rs148594422	chr2:207316796	0.000245825	0.999995
chr15	93364673	rs114918629	chr15:93363609	1.08007e-06	0.999995
chr1	25897631	rs115757267	chr1:25905644	1.37462e-06	0.999995
chr9	94391513	rs117977097	chr9:93989354	0.000440795	0.999995
chr2	232726300	rs1866599	chr2:232564881	0.000211686	0.999995
chr5	165753173	rs76751343	chr5:165667708	0.000433897	0.999994
chr10	81228017	rs61862484	chr10:81235815	2.18204e-09	0.999994
chr3	125826243	rs2276727	chr3:125566084	0.000435752	0.999994
chr3	126983960	rs111492423	chr3:126983960	0.00011207	0.999994
chr3	132777348	rs77529124	chr3:132809285	7.55304e-06	0.999994
chr19	3141053	rs117402303	chr19:3145357	0.000472303	0.999993
chr3	132843338	rs9864890	chr3:132809285	2.49251e-05	0.999993
chr4	96082993	rs3857227	chr4:96082993	0.000336856	0.999993
chr6	164501918	rs112904241	chr6:164501918	0.000257415	0.999993
chr19	3141082	rs149721598	chr19:3145357	0.000472303	0.999993
chr4	7621021	rs17368333	chr4:7627519	0.000344445	0.999993
chr5	12461397	rs1833758	chr5:12429456	0.000115382	0.999992
chr2	62278808	rs146396094	chr2:62381431	7.11206e-06	0.999992
chr16	13822754	rs144649993	chr16:13822754	0.000135236	0.999992
chr2	47111486	rs115430902	chr2:47095205	0.000118842	0.999992
chr4	148651162	rs905607	chr4:148619540	0.000129872	0.999991
chr5	162281930	rs115274122	chr5:162085190	0.000482322	0.999991
chr15	93356966	rs111478691	chr15:93363609	1.81333e-05	0.999991
chr15	26622033	rs2081645	chr15:26767183	0.000494415	0.999991
chr7	115992849	rs2402061	chr7:115917180	0.000366371	0.999991
chr3	194082287	rs59167005	chr3:193767728	0.000102216	0.999991
chr3	125826287	rs2276726	chr3:125566084	0.000344222	0.99999
chr5	172118912	rs145339508	chr5:172118912	1.72452e-05	0.999989
chr19	58712055	rs111450133	chr19:58714149	0.000466614	0.999989
chr11	68108332	rs312778	chr11:68107665	0.000153919	0.999989
chr10	81223064	rs61862474	chr10:81235815	2.18204e-09	0.999988
chr19	58691698	rs111933534	chr19:58714149	0.000466614	0.999987
chr4	108635662	rs2522431	chr4:108635662	0.000190558	0.999987
chr1	186833696	rs12747953	chr1:186822394	0.000327724	0.999987
chr3	53149519	rs140926322	chr3:52991147	0.000470794	0.999986
chr4	3137173	rs73794911	chr4:3199717	8.18763e-06	0.999986
chr8	125240331	rs768711	chr8:125262756	0.000290125	0.999986
chr16	87662338	rs78287145	chr16:87667800	0.000208121	0.999985
chr5	54321249	rs80230157	chr5:54316779	1.47823e-05	0.999985
chr19	58518516	rs9304810	chr19:58714149	0.000345359	0.999984
chr18	72079404	rs111772207	chr18:72079404	2.55605e-06	0.999983
chr4	85720834	rs115919297	chr4:85596956	0.000299226	0.999983
chr15	62184982	rs11629741	chr15:61831812	0.000269711	0.999983
chr3	28366936	rs76430272	chr3:28309174	0.000158402	0.999982
chr18	77387457	rs74997388	chr18:77387183	5.62842e-05	0.999982
chr19	58496890	rs10424571	chr19:58714149	0.000447563	0.999982
chr8	9121398	rs329997	chr8:9568924	0.000211195	0.999982
chr8	9121385	rs10089300	chr8:9568924	0.000261302	0.999982
chr10	81223950	rs12571259	chr10:81235815	2.18204e-09	0.999981
chr12	45239949	rs75567170	chr12:45218587	4.10589e-13	0.999981
chr3	9611171	rs2633786	chr3:9601689	1.61323e-05	0.999981
chr19	13115538	rs118041580	chr19:13104027	0.000246097	0.99998
chr8	116597635	rs3808460	chr8:116628262	0.000357007	0.999979
chr6	5867568	rs144231315	chr6:5867568	3.36074e-05	0.999979
chr10	81224123	rs12571270	chr10:81235815	2.18204e-09	0.999979
chr4	95938593	rs10018945	chr4:96082993	0.000125336	0.999978
chr3	52592078	rs147550813	chr3:52991147	0.00036063	0.999978
chr15	26747139	rs1365587	chr15:26767183	0.000471219	0.999977
chr16	11067142	rs185514825	chr16:11199215	0.000326845	0.999977
chr1	97504845	rs76505950	chr1:97496814	0.000143349	0.999976
chr19	13104027	rs10422323	chr19:13104027	6.73953e-06	0.999976
chr15	93360542	rs145811843	chr15:93363609	1.81333e-05	0.999975
chr1	73904833	rs114330430	chr1:73904833	2.95234e-05	0.999975
chr14	99119926	rs114209575	chr14:99119507	0.000337608	0.999974
chr18	72083369	rs11873206	chr18:72079404	3.30334e-06	0.999974
chr3	194079438	rs73081774	chr3:193767728	0.000102216	0.999973
chr6	33073038	rs116273953	chr6:32626730	0.000152043	0.999973
chr9	139512406	rs11145799	chr9:139515300	8.54958e-05	0.999972
chr19	45242450	rs56015301	chr19:45241350	0.000252468	0.999972
chr9	137490613	rs114644059	chr9:137173727	0.0003758	0.999971
chr3	194921332	rs143475361	chr3:194948832	1.88552e-07	0.999971
chr7	90221348	rs17862241	chr7:90246212	0.000302932	0.999971
chr5	54301567	rs115702295	chr5:54316779	8.20555e-07	0.999971
chr8	11231298	rs6601583	chr8:11231298	1.94936e-05	0.99997
chr19	13111386	rs77543210	chr19:13104027	0.000246097	0.999969
chr12	65222654	rs76411845	chr12:65126035	0.000122358	0.999969
chr12	108890307	rs148007363	chr12:108864993	0.000230462	0.999967
chr5	3273986	rs78401485	chr5:3028947	0.000160448	0.999967
chr7	54646393	rs75010021	chr7:55050131	1.16208e-05	0.999966
chr4	85772762	rs145796618	chr4:85596956	0.000299226	0.999966
chr18	50275050	rs147381508	chr18:50097456	8.9573e-05	0.999965
chr13	112165366	rs138986030	chr13:112160956	2.18237e-06	0.999965
chr18	72079681	rs10163970	chr18:72079404	2.55605e-06	0.999964
chr16	68286291	rs116886316	chr16:68269479	0.000467502	0.999964
chr8	60001745	rs71521445	chr8:59982469	9.41533e-05	0.999963
chr7	155615862	rs76883919	chr7:155236640	0.000239387	0.999962
chr3	125877751	rs113443070	chr3:125566084	4.51447e-05	0.999962
chr7	124639670	rs113154919	chr7:124639670	9.64144e-07	0.999961
chr4	114031652	rs5018999	chr4:114344716	0.000430116	0.999961
chr9	137483068	rs80116549	chr9:137173727	0.000304334	0.999959
chr3	184535489	rs62286932	chr3:184530077	1.13645e-07	0.999959
chr19	13098637	rs117547594	chr19:13104027	3.35878e-05	0.999959
chr1	108137370	rs115707204	chr1:108137370	1.10709e-05	0.999959
chr4	96061509	rs3796443	chr4:96082993	0.000223623	0.999958
chr14	99107074	rs61377727	chr14:99119507	0.000337608	0.999955
chr3	72674925	rs7637028	chr3:72657113	1.40544e-05	0.999955
chr1	236552530	rs4659660	chr1:236546142	5.57191e-06	0.999952
chr2	164706511	rs117746695	chr2:164926908	8.86578e-05	0.999952
chr4	95938768	rs7694043	chr4:96082993	0.000193136	0.99995
chr12	126826721	rs10847129	chr12:127233846	0.000372698	0.999949
chr3	126613461	rs148011317	chr3:126983960	0.000314034	0.999948
chr9	20555572	rs78124864	chr9:20555572	5.57143e-06	0.999947
chr5	162292921	rs148708076	chr5:162085190	0.000482322	0.999947
chr6	32626730	rs34386495	chr6:32626730	3.78999e-05	0.999947
chr3	97766185	rs832052	chr3:97783680	1.52778e-05	0.999946
chr8	125240942	rs4532577	chr8:125262756	0.000320065	0.999946
chr4	96062784	rs3755876	chr4:96082993	0.000242277	0.999946
chr4	154755328	rs78354863	chr4:154915536	7.0917e-05	0.999945
chr3	9607964	rs2542349	chr3:9601689	1.48317e-05	0.999942
chr10	133946567	rs11146204	chr10:133940030	3.33692e-05	0.999942
chr8	116628262	rs73365579	chr8:116628262	1.5135e-07	0.999941
chr9	34372783	rs4879781	chr9:33999256	0.00014958	0.99994
chr16	68286338	rs117199628	chr16:68269479	0.000467502	0.999938
chr8	114948807	rs117500179	chr8:114500459	0.000375454	0.999935
chr8	114948810	rs117639528	chr8:114500459	0.000375454	0.999935
chr7	134220924	rs117823096	chr7:134216163	1.11551e-05	0.999934
chr2	220162054	rs17847405	chr2:220150781	0.000130516	0.999932
chr3	97751942	rs114654626	chr3:97783680	0.000135053	0.999931
chr7	17102093	rs17280601	chr7:17102093	5.89798e-08	0.999929
chr12	45222047	rs7955554	chr12:45218587	4.10589e-13	0.999929
chr22	50985872	rs150330569	chr22:50985872	4.66464e-05	0.999928
chr19	58717113	rs187884902	chr19:58714149	0.000466614	0.999928
chr5	152945379	rs1493391	chr5:152929215	0.000482152	0.999928
chr1	109239190	rs183676704	chr1:109516269	3.91562e-05	0.999927
chr3	194083153	rs113691495	chr3:193767728	0.000102216	0.999927
chr2	209184573	rs192545968	chr2:209184573	4.16318e-07	0.999923
chr14	52330208	rs72678121	chr14:52092749	0.000143153	0.999922
chr1	87773589	rs78012939	chr1:87762639	7.30115e-06	0.999919
chr8	116597716	rs3808461	chr8:116628262	0.000351869	0.999916
chr14	56486807	rs11845486	chr14:56474277	1.72278e-05	0.999915
chr2	205238716	rs6759615	chr2:205232320	3.28328e-05	0.999909
chr3	192124424	rs11709458	chr3:192129342	0.000213281	0.999909
chr14	56486829	rs11849337	chr14:56474277	1.72278e-05	0.999908
chr4	96099367	rs11097458	chr4:96082993	0.000440251	0.999903
chr17	63033972	rs77789320	chr17:62996369	7.00541e-06	0.999891
chr1	98962314	rs12124356	chr1:98961931	0.00012807	0.99989
chr4	7627519	rs62277515	chr4:7627519	4.51771e-05	0.999886
chr4	7620195	rs12500950	chr4:7627519	0.000302413	0.999886
chr10	52110305	rs76361642	chr10:52123951	2.53123e-05	0.999882
chr3	57888368	rs4681653	chr3:57667937	6.68743e-05	0.999877
chr1	59385705	rs113136787	chr1:59401753	0.000166816	0.999876
chr19	13112897	rs113753492	chr19:13104027	0.000246097	0.999871
chr13	100079777	rs117125763	chr13:100532155	7.20783e-05	0.999869
chr4	96091250	rs2241744	chr4:96082993	0.000432681	0.999869
chr2	68134210	rs78184564	chr2:68095596	0.00031209	0.999852
chr2	68134216	rs74629290	chr2:68095596	0.00031209	0.999852
chr19	13112857	rs117629240	chr19:13104027	0.000246097	0.999845
chr8	46900190	rs188302337	chr8:47012857	1.0789e-05	0.999845
chr15	62757996	rs143179590	chr15:62961962	0.000488327	0.999837
chr3	194948832	rs138764769	chr3:194948832	2.31489e-08	0.999836
chr6	47754670	rs62397904	chr6:47787815	1.07971e-07	0.999825
chr11	86186910	rs186369472	chr11:86186910	6.6695e-05	0.999821
chr16	72907212	rs80201075	chr16:73171952	0.000228282	0.999807
chr10	133948987	rs76401402	chr10:133940030	3.33692e-05	0.999792
chr9	128990972	rs117302673	chr9:129143463	0.0001555	0.999784
chr12	45228657	rs79989708	chr12:45218587	4.10589e-13	0.999781
chr18	30004297	rs113805756	chr18:29995487	0.000324108	0.999777
chr8	16417904	rs17123227	chr8:16713895	2.52587e-05	0.999776
chr16	5497847	rs117379909	chr16:5624557	4.50229e-05	0.999773
chr7	115917180	rs1819050	chr7:115917180	0.000293566	0.999772
chr17	896897	rs62068286	chr17:953660	4.02075e-05	0.999766
chr1	236545893	rs6673040	chr1:236546142	4.38106e-06	0.999759
chr20	60338617	rs58473230	chr20:60333700	0.000489629	0.999756
chr17	947233	rs2120233	chr17:953660	8.7341e-05	0.999753
chr8	125238368	rs4242365	chr8:125262756	0.000389504	0.999752
chr8	38801542	rs116823722	chr8:38784680	0.00039932	0.999747
chr1	113023548	rs6657499	chr1:113027956	0.000236762	0.999744
chr4	3239702	rs2269499	chr4:3199717	0.000282093	0.999742
chr4	133980574	rs17019478	chr4:133811958	2.91245e-05	0.999738
chr3	125581420	rs150534687	chr3:125566084	0.00042459	0.999735
chr5	162279499	rs116259730	chr5:162085190	0.000482322	0.999732
chr18	30025075	rs74487692	chr18:29995487	0.000435964	0.999729
chr19	13112948	rs78636223	chr19:13104027	0.000246097	0.99972
chr12	45210542	rs78726792	chr12:45218587	3.46197e-12	0.999719
chr19	58712794	rs148387844	chr19:58714149	0.000466614	0.999715
chr4	95969759	rs1434545	chr4:96082993	0.000349108	0.999707
chr19	58743405	rs150892142	chr19:58714149	0.000313087	0.999706
chr3	57928112	rs149179801	chr3:57667937	1.38978e-07	0.999704
chr5	54319845	rs116100473	chr5:54316779	6.33896e-10	0.999674
chr18	77387237	rs73003614	chr18:77387183	4.6356e-05	0.999674
chr4	96091524	rs2241743	chr4:96082993	0.00036686	0.999666
chr18	21574498	rs139581756	chr18:21420464	0.000230536	0.999665
chr15	74181538	rs13638	chr15:74128837	0.000254332	0.999655
chr2	240689410	rs76783407	chr2:240773311	0.000207619	0.999654
chr4	108624511	rs2340454	chr4:108635662	0.000273496	0.999644
chr9	139515553	rs10870099	chr9:139515300	2.48893e-05	0.999641
chr1	9069082	rs12060786	chr1:8732055	0.000156648	0.99964
chr15	26756957	rs12908505	chr15:26767183	0.000487398	0.999624
chr22	28097899	rs76465878	chr22:28112701	0.000135993	0.999619
chr8	38784680	rs6983486	chr8:38784680	0.000120526	0.999613
chr9	139512361	rs11145798	chr9:139515300	8.54958e-05	0.999604
chr2	29755003	rs62131079	chr2:29673627	0.000228341	0.999604
chr21	41864746	rs111869563	chr21:42100301	0.000153819	0.999601
chr17	959515	rs2304958	chr17:953660	7.08265e-05	0.999596
chr13	112164940	rs80214851	chr13:112160956	4.77851e-06	0.999595
chr8	116597409	rs13271228	chr8:116628262	0.000387941	0.999578
chr22	28043820	rs6005542	chr22:28112701	0.000426426	0.999552
chr19	58723706	rs61745224	chr19:58714149	0.000466614	0.999546
chr1	224287483	rs150030244	chr1:224277003	3.68816e-05	0.999529
chr6	9660254	rs1328138	chr6:9635493	3.1476e-05	0.99948
chr4	182903854	rs142540925	chr4:182883101	0.000245301	0.999475
chr16	68269479	rs141865143	chr16:68269479	3.66598e-05	0.99947
chr2	209097266	rs183094228	chr2:209184573	0.000373728	0.999469
chr9	139512537	rs10870098	chr9:139515300	8.54958e-05	0.999435
chr7	154179939	rs56078889	chr7:154000120	0.00018203	0.999423
chr2	42189315	rs75568402	chr2:42189315	9.52244e-07	0.999391
chr15	74158267	rs142584659	chr15:74128837	4.61238e-05	0.999384
chr6	168685559	rs2054476	chr6:168685533	0.000198623	0.999381
chr10	2048507	rs79822053	chr10:1700336	4.79395e-05	0.999373
chr18	3794759	rs9964014	chr18:3857888	0.000159347	0.999367
chr12	33173820	rs11613007	chr12:33244321	0.000372204	0.999355
chr2	348470	rs12472764	chr2:343588	0.000218801	0.999339
chr9	139512758	rs11145801	chr9:139515300	8.54958e-05	0.999338
chr10	81223000	rs61862473	chr10:81235815	2.18204e-09	0.999302
chr5	112816046	rs115074416	chr5:112814622	0.000110898	0.999293
chr18	75011462	rs35389004	chr18:75001510	0.000226991	0.99929
chr5	115167375	rs115231681	chr5:114909334	4.30123e-05	0.999287
chr4	95938386	rs1347345	chr4:96082993	0.000120542	0.999273
chr10	81224522	rs61862477	chr10:81235815	2.18204e-09	0.999262
chr2	74865853	rs116702316	chr2:74824191	4.68553e-06	0.99926
chr2	220096678	rs13007650	chr2:220150781	0.000132667	0.999257
chr12	109105501	rs11114036	chr12:108864993	0.0001473	0.999251
chr14	56486983	rs11850211	chr14:56474277	1.72278e-05	0.999247
chr6	47777737	rs10485322	chr6:47787815	0.000431109	0.999246
chr5	162287493	rs115312425	chr5:162085190	0.000482322	0.999238
chr19	58743142	rs76963345	chr19:58714149	0.000313087	0.999236
chr3	32277203	rs73067519	chr3:32277138	8.46591e-05	0.999198
chr12	52429440	rs2701130	chr12:52429440	6.25303e-06	0.999173
chr14	85185253	rs78560637	chr14:85189670	0.000414281	0.999169
chr15	84435501	rs80119035	chr15:84419741	9.34178e-05	0.999162
chr10	81222020	rs61862470	chr10:81235815	2.18204e-09	0.999134
chr9	139512766	rs11145802	chr9:139515300	8.54958e-05	0.999123
chr9	139512769	rs11145803	chr9:139515300	8.54958e-05	0.999123
chr19	14748113	rs8111925	chr19:14748113	0.000149926	0.999117
chr4	148568281	rs2718458	chr4:148619540	4.91104e-05	0.999113
chr3	171079180	rs2172393	chr3:171065031	0.000453799	0.999111
chr1	73582947	rs113354415	chr1:73904833	0.000176349	0.999109
chr3	132809285	rs79586932	chr3:132809285	2.16566e-06	0.999099
chr4	148665437	rs6849336	chr4:148619540	0.000129872	0.999073
chr15	46662975	rs74011610	chr15:46734104	1.07902e-05	0.999049
chr13	52502743	rs145472508	chr13:52216724	0.00033486	0.999047
chr13	112163254	rs7333715	chr13:112160956	4.77851e-06	0.999037
chr13	112163256	rs7332637	chr13:112160956	4.77851e-06	0.999037
chr9	139512495	rs11145800	chr9:139515300	8.54958e-05	0.999013
chr6	168685533	rs9346682	chr6:168685533	0.000194593	0.998997
chr8	116601071	rs10808475	chr8:116628262	0.000237959	0.998993
chr17	77300146	rs145206041	chr17:77436362	0.00022124	0.998976
chr1	25952065	rs149341780	chr1:25905644	6.69532e-05	0.998964
chr18	52791224	rs140372248	chr18:52298110	0.000470162	0.998922
chr7	151527708	rs141745166	chr7:151523316	0.000359903	0.998911
chr15	56812151	rs149796506	chr15:56804876	4.79201e-05	0.998908
chr20	16022424	rs775129	chr20:15999954	8.1638e-05	0.998882
chr2	49582259	rs72884898	chr2:50025771	0.000291437	0.998865
chr3	135977904	rs78787340	chr3:135835681	0.000229133	0.998856
chr9	139513207	rs12685730	chr9:139515300	8.54958e-05	0.998829
chr3	57884686	rs6766695	chr3:57667937	4.04605e-05	0.998798
chr9	139513139	rs12685728	chr9:139515300	8.54958e-05	0.998743
chr20	60302268	rs114450497	chr20:60333700	0.000436607	0.998732
chr8	38800601	rs79358350	chr8:38784680	0.00039932	0.998728
chr13	75751143	rs113218448	chr13:75674715	3.23416e-05	0.998724
chr7	138331533	rs4732324	chr7:137872840	0.000299329	0.998697
chr9	139515162	rs61664963	chr9:139515300	3.37898e-05	0.998638
chr8	116597117	rs1057517	chr8:116628262	0.000385442	0.998635
chr5	12461742	rs74902704	chr5:12429456	0.000115382	0.998633
chr19	58725968	rs118147996	chr19:58714149	0.000466614	0.998619
chr10	81222304	rs61862472	chr10:81235815	2.18204e-09	0.998614
chr3	6211117	rs11717004	chr3:6211117	0.000176722	0.998575
chr8	16357190	rs1830139	chr8:16713895	0.000444609	0.998522
chr4	134046930	rs4404561	chr4:133811958	0.000123971	0.998513
chr3	72663480	rs9811049	chr3:72657113	0.000218802	0.998501
chr13	109488575	rs75930697	chr13:109466290	1.2777e-05	0.99848
chr8	5146438	rs114651407	chr8:5146438	5.65785e-06	0.998403
chr9	139513675	rs11145804	chr9:139515300	8.54958e-05	0.998401
chr4	86018026	rs141013113	chr4:85596956	0.000162628	0.998339
chr12	45224376	rs79069881	chr12:45218587	4.10589e-13	0.998323
chr5	146049511	rs1833773	chr5:146008818	0.000401162	0.998287
chr18	3857888	rs3850807	chr18:3857888	1.814e-07	0.998273
chr3	119819990	rs115022721	chr3:119863974	0.00029573	0.998265
chr7	154000120	rs139671229	chr7:154000120	8.31638e-05	0.998265
chr8	144588342	rs139312283	chr8:144554573	0.000106545	0.998262
chr1	30958595	rs113759444	chr1:30966591	1.4346e-05	0.99822
chr6	115787219	rs117294271	chr6:115841919	0.000259478	0.9982
chr9	23740210	rs10966061	chr9:23709549	0.000206611	0.998189
chr8	87217093	rs35678028	chr8:87215609	0.000260353	0.998171
chr4	108618232	rs2522425	chr4:108635662	0.000313357	0.998147
chr15	64907207	rs150678738	chr15:64983967	0.000490629	0.998127
chr11	68107665	rs139262071	chr11:68107665	9.31479e-07	0.998124
chr4	21975867	rs77188236	chr4:21975867	4.65332e-05	0.998092
chr3	124273785	rs78413025	chr3:124347232	0.000182773	0.99809
chr14	56474458	rs116102466	chr14:56474277	1.80729e-05	0.998051
chr2	183719798	rs151314344	chr2:183735118	0.000496848	0.998049
chr7	1568048	rs111603112	chr7:1578489	1.94048e-05	0.998045
chr20	6035116	rs149307821	chr20:6034532	0.0004196	0.998033
chr21	42398067	rs148857127	chr21:42100301	0.000399004	0.998017
chr12	45225727	rs73279132	chr12:45218587	4.10589e-13	0.997953
chr4	7620682	rs10937843	chr4:7627519	0.000438628	0.997938
chr17	2216155	rs144176654	chr17:2082366	0.000230391	0.997913
chr3	72682408	rs13089619	chr3:72657113	0.00010199	0.997878
chr8	4654367	rs147048383	chr8:5146438	1.18486e-05	0.997869
chr19	58745159	rs61301121	chr19:58714149	0.000232878	0.997819
chr10	81219510	rs61862467	chr10:81235815	2.18204e-09	0.997773
chr3	2613413	rs73001953	chr3:2823508	0.000162295	0.997598
chr9	98800796	rs79254957	chr9:98418397	0.000325657	0.997459
chr15	46734104	rs150136532	chr15:46734104	4.95823e-07	0.99745
chr6	9201492	rs75218683	chr6:9635493	0.000451036	0.99743
chr7	134219203	rs79055890	chr7:134216163	1.11551e-05	0.997428
chr7	134219204	rs74651925	chr7:134216163	1.11551e-05	0.997428
chr1	8766278	rs139672820	chr1:8732055	2.38991e-08	0.997426
chr7	43234690	rs140568894	chr7:43203684	0.000161564	0.997409
chr8	12971381	rs146978036	chr8:12927884	3.04735e-05	0.997373
chr16	81032081	rs187805007	chr16:81160982	4.40432e-06	0.997358
chr3	124261633	rs78778376	chr3:124347232	0.000182773	0.997354
chr6	165542686	rs2758936	chr6:165530805	5.67638e-05	0.997302
chr3	126578541	rs114938421	chr3:126983960	0.000344385	0.997277
chr18	30015565	rs112336667	chr18:29995487	0.000324108	0.997192
chr1	238047038	rs137985336	chr1:237885894	0.000436557	0.997189
chr1	59401753	rs72680103	chr1:59401753	5.67513e-05	0.997178
chr2	207320982	rs11675537	chr2:207316796	4.48364e-05	0.997172
chr8	87217112	rs34887568	chr8:87215609	0.000260353	0.997144
chr10	134302747	rs116388418	chr10:133940030	0.000104125	0.997085
chr4	7296731	rs187483997	chr4:7627519	0.000201534	0.997084
chr5	3050156	rs143330014	chr5:3028947	0.000314351	0.99708
chr3	125826059	rs1127717	chr3:125566084	0.000408739	0.997046
chr13	52216724	rs118061949	chr13:52216724	5.86036e-05	0.997008
chr1	224460894	rs192070487	chr1:224277003	0.000396397	0.996993
chr13	75707608	rs116931049	chr13:75674715	1.41372e-05	0.996959
chr7	54672626	rs74967740	chr7:55050131	1.16208e-05	0.996934
chr11	84529324	rs7113502	chr11:84545820	2.58189e-05	0.996912
chr14	56486931	rs11849395	chr14:56474277	1.72278e-05	0.996885
chr3	61790379	rs79422698	chr3:61782038	0.000127713	0.996871
chr6	8584925	rs146246757	chr6:8603692	2.6331e-05	0.996844
chr8	16357810	rs11203789	chr8:16713895	0.000244514	0.996837
chr12	45223379	rs1450558	chr12:45218587	4.10589e-13	0.996811
chr5	112814622	rs115363813	chr5:112814622	0.000110898	0.996771
chr19	45242777	rs56255432	chr19:45241350	0.000252468	0.996696
chr12	45224881	rs1349354	chr12:45218587	4.10589e-13	0.996648
chr7	139753605	rs10245390	chr7:139672617	0.000162804	0.996596
chr20	60337948	rs66805842	chr20:60333700	0.000489629	0.99655
chr8	9111975	rs11777846	chr8:9568924	0.000191974	0.996544
chr3	82566048	rs72913605	chr3:82533930	7.39106e-05	0.996543
chr2	74817202	rs113560213	chr2:74824191	9.52373e-05	0.996538
chr9	139991889	rs76697636	chr9:139515300	6.81299e-05	0.996458
chr5	12460762	rs76445567	chr5:12429456	0.000115382	0.996431
chr1	30962780	rs77238257	chr1:30966591	1.4346e-05	0.99639
chr7	83774767	rs145558351	chr7:83758043	3.35401e-07	0.996134
chr3	194083016	rs73081799	chr3:193767728	0.000102216	0.996073
chr3	57894043	rs4681764	chr3:57667937	5.78975e-05	0.995909
chr18	30023287	rs148522168	chr18:29995487	0.000435964	0.995854
chr6	8644141	rs144723118	chr6:8603692	4.04146e-06	0.995842
chr3	97754170	rs832067	chr3:97783680	1.68649e-05	0.99578
chr6	64964363	rs77657133	chr6:64805703	1.80028e-05	0.995699
chr7	134219261	rs76568619	chr7:134216163	1.11551e-05	0.995662
chr1	224708495	rs116539836	chr1:224277003	0.000123498	0.995649
chr10	53227018	rs74132286	chr10:53179194	0.000247358	0.995587
chr10	64184319	rs147280579	chr10:64194697	0.000292613	0.995574
chr7	126684276	rs17867741	chr7:126762244	0.00042236	0.995483
chr12	45222218	rs59476102	chr12:45218587	4.10589e-13	0.995397
chr2	220184857	rs2385260	chr2:220150781	0.000418812	0.99539
chr21	30272141	rs145148858	chr21:30309150	5.84308e-05	0.995346
chr8	47491399	rs77061458	chr8:47012857	1.12928e-05	0.995302
chr8	59991353	rs34657656	chr8:59982469	9.41533e-05	0.995214
chr4	95941835	rs6532527	chr4:96082993	0.000111832	0.995188
chr19	58714149	rs145700609	chr19:58714149	1.95695e-05	0.995175
chr16	5836999	rs8061572	chr16:5624557	5.72668e-05	0.995061
chr5	12460945	rs115249013	chr5:12429456	0.000115382	0.995025
chr10	92063027	rs61858920	chr10:92078070	3.07771e-05	0.99502
chr14	56475550	rs57872439	chr14:56474277	3.05043e-06	0.994951
chr4	108623767	rs2726198	chr4:108635662	0.000375254	0.994919
chr6	6170037	rs111694310	chr6:5867568	0.000153884	0.994847
chr8	38785196	rs73615962	chr8:38784680	0.000120526	0.994763
chr16	72105560	rs116891509	chr16:72035477	4.90939e-05	0.994733
chr7	54648455	rs76247576	chr7:55050131	1.16208e-05	0.994592
chr1	30962777	rs77790119	chr1:30966591	1.4346e-05	0.994574
chr7	157246553	rs148734372	chr7:156926855	0.000166545	0.994551
chr5	12446422	rs72728915	chr5:12429456	8.73424e-06	0.994465
chr1	8965349	rs115127818	chr1:8732055	3.91401e-07	0.994436
chr19	58739670	rs141214092	chr19:58714149	0.000466614	0.994371
chr6	56173884	rs72870222	chr6:56173884	5.23186e-06	0.994346
chr6	56173970	rs145178029	chr6:56173884	5.23186e-06	0.994346
chr18	31367214	rs111532776	chr18:31323848	1.60611e-06	0.994299
chr11	25187865	rs4572086	chr11:25168388	0.000411904	0.994245
chr13	52509985	rs186157250	chr13:52216724	0.00033486	0.994227
chr17	77224305	rs4789959	chr17:77436362	0.000485145	0.994161
chr3	132675858	rs183439319	chr3:132809285	3.28251e-06	0.994111
chr5	106339371	rs149194407	chr5:106338313	0.000327389	0.993998
chr1	42747504	rs184310556	chr1:42756734	0.000236719	0.993952
chr2	62409723	rs141953614	chr2:62381431	1.41423e-07	0.993919
chr17	77297123	rs75501047	chr17:77436362	0.000319342	0.993802
chr5	12447606	rs72728919	chr5:12429456	8.73424e-06	0.9938
chr6	124330425	rs112625247	chr6:124327009	1.79565e-07	0.993637
chr15	74455227	rs79911906	chr15:74128837	0.000326761	0.993409
chr6	33054463	rs114068468	chr6:32626730	0.000152043	0.993304
chr6	121881388	rs116614810	chr6:121881388	2.54636e-06	0.993207
chr14	99121716	rs59068088	chr14:99119507	0.000442899	0.99316
chr3	124280898	rs78250553	chr3:124347232	0.000182773	0.993141
chr4	95019181	rs114532146	chr4:95079539	0.000281111	0.993136
chr9	139514670	rs59366724	chr9:139515300	8.54958e-05	0.993122
chr20	60336865	rs60859095	chr20:60333700	0.000489629	0.993099
chr19	20481234	rs71539626	chr19:20048555	0.000398034	0.992983
chr13	100536443	rs116234802	chr13:100532155	0.000478652	0.992971
chr1	8732055	rs77499810	chr1:8732055	1.07539e-08	0.992916
chr9	139513857	rs11145805	chr9:139515300	8.54958e-05	0.992846
chr1	74211816	rs61765867	chr1:73904833	0.000134906	0.992674
chr4	133942227	rs13122167	chr4:133811958	2.5452e-05	0.992648
chr18	30030350	rs139532460	chr18:29995487	0.000435964	0.992418
chr3	184875154	rs4419361	chr3:184530077	3.22255e-05	0.992409
chr3	57894223	rs4681655	chr3:57667937	5.00769e-05	0.99227
chr3	71330949	rs1288825	chr3:71304510	7.84826e-05	0.992174
chr8	82207879	rs79629245	chr8:82207879	4.0285e-07	0.992165
chr3	120118586	rs114167955	chr3:119863974	0.000156082	0.992158
chr8	138602460	rs12541822	chr8:138652994	5.57778e-05	0.991155
chr17	8663718	rs73973206	chr17:9154655	0.00036555	0.991115
chr7	90730357	rs112035089	chr7:90246212	1.26333e-05	0.99083
chr8	15450137	rs77528790	chr8:15538351	9.1757e-06	0.99079
chr10	92057004	rs139539972	chr10:92078070	4.58665e-05	0.990753
chr7	54624989	rs78182551	chr7:55050131	1.16208e-05	0.990717
chr7	134219608	rs77337210	chr7:134216163	1.11551e-05	0.990679
chr3	125706046	rs16834938	chr3:125566084	0.00011359	0.990637
chr1	236818153	rs181784793	chr1:236546142	0.000185084	0.990338
chr11	93655091	rs7117597	chr11:93666263	6.74486e-05	0.990334
chr5	162267341	rs115126248	chr5:162085190	0.000482322	0.990085
chr8	138604178	rs4909374	chr8:138652994	0.000203209	0.98993
chr9	129143463	rs76365559	chr9:129143463	2.14801e-05	0.989876
chr13	81680119	rs73234964	chr13:81680119	9.47694e-06	0.989695
chr4	154757815	rs17030608	chr4:154915536	7.0917e-05	0.989614
chr3	72657113	rs12714788	chr3:72657113	6.92717e-06	0.989256
chr15	26816758	rs111500727	chr15:26767183	0.000298281	0.98918
chr8	142097795	rs138072166	chr8:142090866	9.31804e-05	0.989158
chr8	47586447	rs79469777	chr8:48017899	9.88987e-05	0.988713
chr3	119863974	rs148602181	chr3:119863974	3.16544e-05	0.988696
chr18	72081230	rs8097176	chr18:72079404	2.55605e-06	0.988415
chr4	180702321	rs62332717	chr4:180803333	6.27382e-05	0.988222
chr3	97752197	rs6769842	chr3:97783680	1.61969e-05	0.988029
chr3	72657122	rs13082161	chr3:72657113	0.000464409	0.987833
chr17	13651530	rs72810692	chr17:13649931	5.52741e-05	0.987775
chr15	26767183	rs1365593	chr15:26767183	1.21962e-05	0.987722
chr6	165530602	rs7762850	chr6:165530805	3.74734e-05	0.987695
chr10	76967068	rs4746273	chr10:76967068	0.000120541	0.987545
chr9	90079395	rs1928474	chr9:90078118	0.000345095	0.987534
chr19	34379004	rs140850460	chr19:34379004	1.90126e-07	0.987502
chr10	134304968	rs114847812	chr10:133940030	0.000104125	0.987352
chr5	114924657	rs72817130	chr5:114909334	0.000250945	0.986833
chr7	52244515	rs73114325	chr7:52614465	0.0001695	0.986609
chr4	133980596	rs4623020	chr4:133811958	2.97247e-05	0.986385
chr1	97593945	rs151261016	chr1:97496814	0.000383257	0.986306
chr14	65788614	rs117276881	chr14:65757407	0.000107704	0.986146
chr16	1313637	rs11641981	chr16:1320593	6.10806e-06	0.985943
chr15	26759063	rs2928715	chr15:26767183	8.994e-05	0.985809
chr2	343588	rs6548226	chr2:343588	6.8288e-05	0.985509
chr6	129314496	rs150357361	chr6:129268451	0.000299736	0.985495
chr15	33585079	rs2339262	chr15:33588319	0.000164521	0.984906
chr18	33015776	rs73414834	chr18:33015776	0.000119378	0.984904
chr11	20065866	rs116928805	chr11:20060973	0.000263157	0.984594
chr10	133906941	rs191658100	chr10:133940030	0.000132528	0.984567
chr1	113037015	rs57660177	chr1:113027956	0.000236762	0.984351
chr9	139514678	rs12350497	chr9:139515300	2.48893e-05	0.9843
chr10	92064322	rs957646	chr10:92078070	1.57913e-05	0.983753
chr2	28540127	rs75612388	chr2:28371345	0.000224325	0.98371
chr1	30964420	rs113960130	chr1:30966591	1.4346e-05	0.983648
chr3	119817760	rs115684134	chr3:119863974	0.00029573	0.983474
chr12	126825962	rs10773264	chr12:127233846	0.000499426	0.983317
chr7	81791817	rs73157510	chr7:81485279	0.000353379	0.983316
chr9	139511794	rs56697804	chr9:139515300	8.54958e-05	0.983108
chr13	81680252	rs75841346	chr13:81680119	1.08936e-05	0.983067
chr5	12460431	rs58282211	chr5:12429456	0.000115382	0.983065
chr5	12460440	rs57704493	chr5:12429456	0.000115382	0.983065
chr11	127760643	rs151142307	chr11:127819041	0.00020355	0.982442
chr1	113030791	rs61820471	chr1:113027956	0.000107657	0.982316
chr5	12463559	rs74745918	chr5:12429456	0.000115382	0.981954
chr9	137488867	rs59505841	chr9:137173727	0.0003758	0.981694
chr19	34379221	rs142456190	chr19:34379004	0.000117193	0.981693
chr3	73005346	rs149974049	chr3:72657113	1.70704e-05	0.981008
chr2	220066104	rs191460128	chr2:220150781	0.00014909	0.980573
chr5	54297828	rs150606522	chr5:54316779	6.80245e-06	0.980006
chr14	99119539	rs1950473	chr14:99119507	0.000337608	0.979823
chr7	82779790	rs4644166	chr7:82544510	0.000316786	0.97964
chr5	108946448	rs73213240	chr5:108710826	0.000235127	0.979526
chr12	45223594	rs73279120	chr12:45218587	4.10589e-13	0.979289
chr18	50097456	rs1144087	chr18:50097456	8.61358e-05	0.978955
chr8	138630097	rs113843958	chr8:138652994	7.03467e-05	0.978474
chr3	72657311	rs17678033	chr3:72657113	7.51032e-06	0.978473
chr8	116222210	rs79269869	chr8:116628262	0.000350129	0.978161
chr3	32282665	rs73067531	chr3:32277138	0.000110968	0.977493
chr9	139513991	rs7025466	chr9:139515300	8.54958e-05	0.977453
chr15	33585902	rs10519807	chr15:33588319	0.000100553	0.976996
chr7	139642226	rs10487665	chr7:139672617	0.000405242	0.976987
chr16	7755275	rs146444561	chr16:7755275	0.000167951	0.976715
chr8	11405437	rs6994605	chr8:11231298	0.000361298	0.975729
chr14	27121684	rs2144337	chr14:27028191	0.000359073	0.974647
chr9	139513289	rs12686430	chr9:139515300	8.54958e-05	0.973167
chr4	153190828	rs115581848	chr4:153190828	8.24692e-05	0.973048
chr4	154757975	rs17030610	chr4:154915536	7.0917e-05	0.972995
chr7	83786460	rs464	chr7:83758043	0.000358007	0.971552
chr10	76995570	rs114652269	chr10:76967068	0.00049254	0.971313
chr12	45226673	rs73279138	chr12:45218587	4.10589e-13	0.970846
chr8	142454238	rs80270876	chr8:142090866	0.00043729	0.970611
chr5	166093474	rs149927380	chr5:165667708	0.000423331	0.970407
chr8	4205255	rs79689326	chr8:4134281	5.80994e-05	0.970254
chr15	23750690	rs1608962	chr15:23726671	0.000334339	0.970118
chr5	12459759	rs75386385	chr5:12429456	0.000115382	0.969447
chr20	6034532	rs1884642	chr20:6034532	0.00021736	0.969402
chr1	224448279	rs140613932	chr1:224277003	0.000396397	0.969302
chr8	48017899	rs75036722	chr8:48017899	3.16128e-05	0.969026
chr5	12462176	rs58393556	chr5:12429456	0.000115382	0.968739
chr16	72107865	rs11642506	chr16:72035477	0.000112108	0.968715
chr7	134219321	rs75156209	chr7:134216163	1.11551e-05	0.968178
chr15	62312840	rs4143844	chr15:61831812	0.000311981	0.967744
chr8	24527516	rs117985240	chr8:24527516	6.27116e-07	0.967658
chr4	134061825	rs1396013	chr4:133811958	0.000122305	0.967398
chr4	134040627	rs17586114	chr4:133811958	0.000101774	0.967103
chr12	115212738	rs75536024	chr12:115210539	1.44984e-05	0.966837
chr1	183016199	rs76515371	chr1:182975929	5.49713e-08	0.966501
chr3	178379318	rs114775636	chr3:178449142	0.000308882	0.965801
chr6	164441795	rs149827396	chr6:164501918	0.000429142	0.96537
chr1	113040659	rs61820476	chr1:113027956	0.000236762	0.965074
chr3	178415177	rs116739969	chr3:178449142	0.000355006	0.964733
chr3	57893507	rs9864975	chr3:57667937	5.78975e-05	0.964065
chr7	134219877	rs79425213	chr7:134216163	1.11551e-05	0.96391
chr6	65235357	rs115603057	chr6:64805703	2.42888e-05	0.963685
chr3	55971551	rs73083379	chr3:55971551	3.85554e-05	0.96262
chr15	84433597	rs78641550	chr15:84419741	0.000338105	0.96236
chr9	137489381	rs78315079	chr9:137173727	0.0003758	0.962359
chr7	54635475	rs76135386	chr7:55050131	1.16208e-05	0.961955
chr7	54645297	rs74953208	chr7:55050131	1.16208e-05	0.961955
chr7	54656815	rs73398785	chr7:55050131	1.16208e-05	0.961955
chr7	54657955	rs11982678	chr7:55050131	1.16208e-05	0.961955
chr7	54674317	rs149231317	chr7:55050131	1.16208e-05	0.961955
chr15	74128837	rs144902280	chr15:74128837	1.31628e-05	0.961102
chr7	54551310	rs472724	chr7:55050131	0.000207726	0.961
chr1	30966591	rs150303615	chr1:30966591	5.4249e-06	0.960614
chr1	30966543	rs142714996	chr1:30966591	1.4346e-05	0.960614
chr17	45637841	rs117600348	chr17:45408015	0.000495242	0.958685
chr14	99098933	rs11845825	chr14:99119507	0.000337608	0.958529
chr5	109210565	rs115598733	chr5:108710826	0.000187902	0.95851
chr2	29845297	rs62132870	chr2:29673627	0.000169625	0.958216
chr9	23741278	rs10811965	chr9:23709549	0.00044513	0.957888
chr4	96075965	rs1434536	chr4:96082993	0.000366198	0.957641
chr4	931440	rs78501969	chr4:803637	9.75441e-05	0.957213
chr8	114602306	rs114845309	chr8:114500459	0.000326054	0.95714
chr15	26766649	rs4523899	chr15:26767183	1.49355e-05	0.956965
chr19	45242234	rs56101375	chr19:45241350	0.000252468	0.956641
chr18	72081413	rs8097458	chr18:72079404	2.55605e-06	0.955481
chr7	139772083	rs34746161	chr7:139672617	0.000307675	0.955001
chr13	75711670	rs193121613	chr13:75674715	1.41372e-05	0.954797
chr8	87217149	rs35060350	chr8:87215609	0.000260353	0.953287
chr3	32277138	rs73067518	chr3:32277138	8.46591e-05	0.952877
chr2	343421	rs62116980	chr2:343588	0.000315987	0.951622
chr9	139508405	rs12685843	chr9:139515300	8.54958e-05	0.951556
chr13	75676054	rs118007686	chr13:75674715	1.41372e-05	0.951325
chr5	84816781	rs114368455	chr5:84781987	6.06534e-07	0.951082
chr7	132378172	rs554703	chr7:132378172	0.000101395	0.950693
chr6	56174977	rs72870228	chr6:56173884	5.23186e-06	0.950409
chr1	31909701	rs61639479	chr1:32147610	2.13207e-05	0.950307
chr4	863917	rs7690306	chr4:803637	0.000111168	0.950096
chr6	56174309	rs72870225	chr6:56173884	5.23186e-06	0.949189
chr5	2910907	rs76289392	chr5:3028947	0.00019538	0.948862
chr5	103075087	rs17155780	chr5:103031045	0.000391457	0.948714
chr2	43856986	rs77294251	chr2:43787660	5.23066e-05	0.948238
chr14	56475078	rs58894004	chr14:56474277	3.05043e-06	0.948084
chr7	107532072	rs140612158	chr7:107532072	1.53277e-05	0.947924
chr19	47730818	rs888839	chr19:47750514	1.19548e-06	0.947087
chr19	45243564	rs115372887	chr19:45241350	0.000252468	0.947047
chr7	134193939	rs77754981	chr7:134216163	0.000323225	0.946782
chr3	52579725	rs187105369	chr3:52991147	0.000192948	0.946764
chr8	114602383	rs114079229	chr8:114500459	0.000326054	0.946717
chr3	125642504	rs112749311	chr3:125566084	0.000449344	0.94651
chr2	207316796	rs17210341	chr2:207316796	4.48364e-05	0.946189
chr16	26740721	rs321460	chr16:27134987	0.000392956	0.945223
chr7	138329658	rs28367131	chr7:137872840	0.000116378	0.945029
chr4	154751950	rs7683675	chr4:154915536	7.0917e-05	0.943943
chr13	37271895	rs73173342	chr13:37271895	2.98375e-05	0.943562
chr8	116647325	rs118048966	chr8:116628262	0.000392498	0.942735
chr1	113033459	rs61820474	chr1:113027956	0.000236762	0.942184
chr19	5903439	rs118115305	chr19:5490752	0.000255962	0.941863
chr7	54666253	rs78291882	chr7:55050131	1.16208e-05	0.941641
chr20	55297440	rs112317530	chr20:55302230	8.24221e-06	0.939815
chr6	32859523	rs147118969	chr6:32626730	0.000410764	0.939155
chr9	94246676	rs4743836	chr9:93989354	0.00041397	0.938959
chr13	98969068	rs140315103	chr13:98874000	0.000241301	0.93871
chr10	20987137	rs117144804	chr10:20987137	1.58069e-06	0.938483
chr7	134195437	rs117934510	chr7:134216163	0.000323225	0.938339
chr2	346924	rs62116981	chr2:343588	0.000288266	0.937769
chr4	95629582	rs56992060	chr4:96082993	0.000231752	0.937684
chr7	54671375	rs77123190	chr7:55050131	1.16208e-05	0.937268
chr7	54671409	rs74794505	chr7:55050131	1.16208e-05	0.937268
chr1	30950183	rs78471391	chr1:30966591	1.4346e-05	0.936789
chr7	68204103	rs12534964	chr7:68052769	0.00020213	0.93618
chr7	90272877	rs7797824	chr7:90246212	0.000102661	0.935853
chr4	96085186	rs10155222	chr4:96082993	0.000422376	0.935562
chr4	96085224	rs10155123	chr4:96082993	0.000446945	0.935562
chr15	56797317	rs79469833	chr15:56804876	0.000185206	0.934555
chr7	81485279	rs75754264	chr7:81485279	3.21538e-06	0.934469
chr12	127238041	rs140791802	chr12:127233846	0.000110272	0.933919
chr8	116549167	rs117414967	chr8:116628262	8.13008e-05	0.932498
chr5	129134418	rs13175124	chr5:129134418	5.91328e-05	0.932342
chr11	19957488	rs144337947	chr11:20060973	0.000267033	0.932063
chr9	137489767	rs76865266	chr9:137173727	0.0003758	0.931989
chr4	77464843	rs116203163	chr4:77464843	8.59948e-05	0.931141
chr10	134293036	rs117621873	chr10:133940030	0.000104125	0.930841
chr20	60297866	rs73915370	chr20:60333700	0.000436607	0.929927
chr8	142385388	rs72683582	chr8:142090866	0.000341405	0.929046
chr18	57050455	rs147194523	chr18:57112660	0.000107772	0.928906
chr4	70332462	rs149382328	chr4:70300740	0.000213303	0.928827
chr13	100533268	rs112935411	chr13:100532155	0.000478652	0.928796
chr6	168678753	rs9364424	chr6:168685533	0.000219876	0.927875
chr9	139514080	rs7025588	chr9:139515300	8.54958e-05	0.926762
chr19	13088686	rs7246919	chr19:13104027	3.35878e-05	0.926308
chr4	133851644	rs74648022	chr4:133811958	1.35923e-05	0.926301
chr1	30964527	rs113952391	chr1:30966591	0.000454595	0.925951
chr9	90079144	rs1411088	chr9:90078118	0.000449504	0.924885
chr19	58721602	rs76616644	chr19:58714149	0.000466614	0.924708
chr2	240629296	rs145622032	chr2:240773311	0.000350677	0.924213
chr8	15442772	rs142804115	chr8:15538351	0.000194138	0.923806
chr13	109466290	rs61968848	chr13:109466290	3.32569e-07	0.923099
chr8	15395795	rs117717305	chr8:15538351	6.01086e-06	0.923027
chr6	47795299	rs576909	chr6:47787815	2.38095e-07	0.922759
chr4	59159420	rs34444529	chr4:59213394	0.000418734	0.921968
chr14	99119507	rs142935621	chr14:99119507	4.5503e-05	0.921872
chr10	20820636	rs149550080	chr10:20987137	6.17342e-05	0.920902
chr2	68126638	rs55867268	chr2:68095596	5.16106e-06	0.919833
chr14	99052775	rs74078053	chr14:99119507	0.000205536	0.918834
chr2	29700423	rs182335539	chr2:29673627	0.000153616	0.918781
chr1	224704378	rs114079890	chr1:224277003	0.000123498	0.918695
chr7	64070869	rs57242693	chr7:63870816	0.000274176	0.918654
chr22	28094751	rs79849446	chr22:28112701	0.000142455	0.917756
chr19	34091298	rs145028036	chr19:34379004	0.000158937	0.917494
chr9	115683445	rs73540377	chr9:115683711	1.15782e-05	0.917442
chr6	121881603	rs148292170	chr6:121881388	2.54636e-06	0.916369
chr14	56474365	rs61588539	chr14:56474277	3.05043e-06	0.916004
chr1	186835137	rs10911937	chr1:186822394	0.000399196	0.915634
chr8	117060294	rs112338963	chr8:116628262	6.41259e-05	0.914656
chr1	113035808	rs59075478	chr1:113027956	0.000236762	0.912016
chr14	56475007	rs115708222	chr14:56474277	3.05043e-06	0.911414
chr4	164105247	rs77136207	chr4:164073335	0.000295569	0.910323
chr7	115927969	rs9692118	chr7:115917180	0.000338615	0.909884
chr5	84759925	rs75535425	chr5:84781987	3.51576e-06	0.9096
chr13	100263523	rs143536656	chr13:100532155	0.000174039	0.904589
chr1	113031851	rs57706772	chr1:113027956	0.000107657	0.903449
chr1	113026708	rs77619873	chr1:113027956	0.000236762	0.903449
chr1	113033285	rs148247208	chr1:113027956	0.000236762	0.903449
chr1	8395674	rs61747125	chr1:8732055	0.000275189	0.903395
chr5	106660530	rs422261	chr5:106338313	0.000482475	0.901901
chr3	57831340	rs6767400	chr3:57667937	3.4955e-05	0.900835
chr4	148614131	rs7664244	chr4:148619540	4.64019e-05	0.899147
chr12	33178434	rs75581042	chr12:33244321	0.000372204	0.896319
chr5	80433658	rs7707396	chr5:80356070	0.000192247	0.893266
chr7	134210134	rs112183030	chr7:134216163	4.44672e-05	0.893066
chr11	20060973	rs138570919	chr11:20060973	0.000147652	0.892574
chr18	72083850	rs112657724	chr18:72079404	2.55605e-06	0.892357
chr17	8678519	rs138978779	chr17:9154655	0.000195517	0.889958
chr2	68226810	rs76364305	chr2:68095596	0.000117866	0.889452
chr19	58230279	rs9676290	chr19:58714149	9.97706e-05	0.88833
chr1	8682828	rs115152898	chr1:8732055	1.11636e-06	0.886763
chr2	350361	rs79044320	chr2:343588	0.000288266	0.88625
chr14	99116399	rs114741394	chr14:99119507	0.000337608	0.886208
chr5	54316779	rs75577480	chr5:54316779	6.33896e-10	0.882591
chr8	116599199	rs2293889	chr8:116628262	0.000354278	0.882187
chr10	134307641	rs117112118	chr10:133940030	0.000104125	0.88051
chr16	13858620	rs141200082	chr16:13822754	0.000135236	0.880016
chr7	107495410	rs117380361	chr7:107532072	0.000243144	0.879802
chr6	65233348	rs191527314	chr6:64805703	0.000491178	0.879135
chr3	135607768	rs6772454	chr3:135835681	0.000479986	0.879001
chr9	13990402	rs116957764	chr9:13988821	0.000108977	0.878235
chr22	28097824	rs77949427	chr22:28112701	0.000142455	0.87804
chr13	112160956	rs61109671	chr13:112160956	2.18237e-06	0.877525
chr3	145850832	rs35520151	chr3:145857804	0.000183506	0.877123
chr3	52579637	rs191534841	chr3:52991147	0.000192948	0.877085
chr7	151523316	rs146709169	chr7:151523316	0.000359903	0.874399
chr12	115221072	rs148907448	chr12:115210539	1.74615e-05	0.874339
chr18	55837024	rs143339218	chr18:56104751	0.000185225	0.873546
chr7	147236358	rs117554717	chr7:147595540	0.000294386	0.868856
chr1	83729361	rs1964271	chr1:83826283	0.000232495	0.865898
chr6	118233425	rs72955839	chr6:118129855	1.81463e-05	0.862749
chr8	87214122	rs67311777	chr8:87215609	0.000260353	0.861567
chr16	68282777	rs79972507	chr16:68269479	0.000467502	0.860936
chr14	99105198	rs115943968	chr14:99119507	0.000337608	0.858897
chr5	165754027	rs17066689	chr5:165667708	3.24946e-05	0.858139
chr13	75697316	rs117008787	chr13:75674715	1.41372e-05	0.857137
chr19	45241391	rs73936951	chr19:45241350	0.000252468	0.857004
chr10	114221568	rs61874562	chr10:114553222	0.00011307	0.85647
chr9	139510820	rs73668346	chr9:139515300	8.54958e-05	0.853905
chr7	115745244	rs35924818	chr7:115917180	0.000325232	0.853687
chr15	61981279	rs149799306	chr15:61831812	0.000474742	0.853422
chr2	66726800	rs184688880	chr2:66946828	6.5665e-05	0.853254
chr1	113030985	rs72699044	chr1:113027956	0.000184726	0.853024
chr5	146127530	rs74472521	chr5:146008818	0.000223933	0.849846
chr10	116405348	rs1109267	chr10:116383343	0.000148496	0.849844
chr3	134743312	rs9843311	chr3:134815735	0.000324407	0.847609
chr6	56175527	rs72870232	chr6:56173884	5.23186e-06	0.846589
chr10	81219415	rs61862466	chr10:81235815	2.18204e-09	0.845934
chr8	14026094	rs116880603	chr8:14343497	0.000377749	0.84517
chr7	139758136	rs10253155	chr7:139672617	0.000307634	0.842926
chr2	205232320	rs7581860	chr2:205232320	2.0568e-05	0.842555
chr5	115133352	rs139654631	chr5:114909334	0.000118536	0.840875
chr16	22870736	rs13331591	chr16:22870736	0.000264272	0.840735
chr14	27255496	rs71409796	chr14:27028191	0.000363711	0.839994
chr19	58720416	rs117939070	chr19:58714149	0.000466614	0.839608
chr3	131387874	rs115328378	chr3:131387874	0.000215247	0.838201
chr12	115206454	rs139866228	chr12:115210539	8.43094e-05	0.838044
chr15	56807351	rs146226353	chr15:56804876	3.35278e-05	0.837468
chr4	85536731	rs115751993	chr4:85596956	0.000381403	0.836788
chr5	54306036	rs77136736	chr5:54316779	8.20555e-07	0.836613
chr19	58720705	rs117435018	chr19:58714149	0.000466614	0.836225
chr9	139512009	rs12684583	chr9:139515300	8.54958e-05	0.835548
chr5	162085190	rs145111615	chr5:162085190	0.000101407	0.835401
chr9	98647876	rs79954163	chr9:98418397	5.52816e-05	0.835186
chr3	178430670	rs9825087	chr3:178449142	0.000477589	0.833949
chr13	52542680	rs138427376	chr13:52216724	0.00033486	0.832765
chr3	145826176	rs78114034	chr3:145857804	0.000141794	0.832515
chr18	72832565	rs117187673	chr18:73112822	0.000240026	0.829813
chr2	220069771	rs76311007	chr2:220150781	0.00014909	0.828978
chr20	59890537	rs111901674	chr20:60333700	0.000418004	0.827793
chr14	22608720	rs76136072	chr14:22341281	0.000196887	0.827511
chr4	133994981	rs12648076	chr4:133811958	2.76054e-05	0.827393
chr2	49896263	rs116102354	chr2:50025771	0.000475766	0.827307
chr19	47736305	rs79188018	chr19:47750514	4.86762e-06	0.826865
chr12	127234742	rs141119780	chr12:127233846	0.000110272	0.826713
chr14	32961621	rs10130852	chr14:33416735	0.000423123	0.826195
chr11	68144283	rs11602256	chr11:68107665	9.23894e-05	0.826186
chr18	72081679	rs113255389	chr18:72079404	2.55605e-06	0.824953
chr19	19131962	rs148427878	chr19:18916840	0.000350984	0.824382
chr5	80435871	rs80015185	chr5:80356070	0.000192247	0.82084
chr7	138329790	rs28620109	chr7:137872840	0.000229919	0.820069
chr12	7894415	rs12828917	chr12:7894192	0.000414275	0.81952
chr22	28096858	rs76682762	chr22:28112701	0.000142455	0.819153
chr1	32147610	rs4949462	chr1:32147610	2.85533e-05	0.818396
chr10	133909791	rs112984749	chr10:133940030	0.000132528	0.812434
chr18	3765215	rs147115187	chr18:3857888	2.67288e-05	0.81174
chr18	3765216	rs147735120	chr18:3857888	2.67288e-05	0.81174
chr1	98961931	rs167567	chr1:98961931	8.18796e-05	0.811205
chr15	23746396	rs11638103	chr15:23726671	0.000401229	0.81107
chr7	90721863	rs113524484	chr7:90246212	3.12465e-05	0.810976
chr7	83723347	rs7808864	chr7:83758043	0.000267204	0.807333
chr11	38751183	rs2861245	chr11:38710336	0.00041645	0.806874
chr11	93637462	rs1354766	chr11:93666263	0.00043084	0.806378
chr4	95071000	rs115209986	chr4:95079539	0.000284328	0.802758
chr2	29930518	rs34766989	chr2:29673627	0.000147861	0.802693
chr19	47731829	rs3810294	chr19:47750514	7.96848e-05	0.802502
chr1	87762639	rs114965509	chr1:87762639	7.30115e-06	0.802492
chr17	77296802	rs112527914	chr17:77436362	0.000319342	0.80159
chr15	23747125	rs4362366	chr15:23726671	0.000391315	0.800088
chr12	45228248	rs76516873	chr12:45218587	4.10589e-13	0.799818
chr19	8239917	rs62124524	chr19:8236006	0.000243492	0.79894
chr3	154892598	rs79325739	chr3:154836730	4.06317e-05	0.797723
chr5	74660755	rs151264833	chr5:74660755	4.32929e-05	0.797255
chr5	54322091	rs77098687	chr5:54316779	0.000112128	0.797013
chr12	115206956	rs117870127	chr12:115210539	1.86106e-05	0.795262
chr7	139772020	rs35608144	chr7:139672617	0.000301416	0.794809
chr12	92826694	rs77105569	chr12:92813694	0.000228888	0.794752
chr1	113027956	rs72699035	chr1:113027956	0.000107657	0.792262
chr4	153153146	rs79429251	chr4:153190828	0.000217854	0.792029
chr2	205230264	rs57120461	chr2:205232320	9.52676e-05	0.791771
chr12	45211530	rs59173350	chr12:45218587	3.46197e-12	0.790743
chr2	208842276	rs115156379	chr2:209184573	0.000281271	0.785342
chr15	63040487	rs117077400	chr15:62961962	0.00049426	0.784686
chr3	178381679	rs7610150	chr3:178449142	0.000308882	0.784517
chr9	137488976	rs78283098	chr9:137173727	0.0003758	0.783889
chr1	25907167	rs76815946	chr1:25905644	1.06172e-06	0.782951
chr18	73112822	rs141460603	chr18:73112822	2.34128e-05	0.781132
chr3	178449142	rs116794612	chr3:178449142	0.000109112	0.779827
chr2	86769250	rs143733293	chr2:86776476	0.000337524	0.77972
chr7	43203684	rs79547591	chr7:43203684	0.000106033	0.777033
chr13	75681141	rs117644834	chr13:75674715	1.41372e-05	0.776804
chr17	10155850	rs7224345	chr17:10155850	6.77452e-05	0.774303
chr4	161768645	rs56040426	chr4:161771720	0.000349269	0.773557
chr3	122303491	rs6438751	chr3:122303491	0.00048021	0.773261
chr1	30975562	rs11809145	chr1:30966591	1.4346e-05	0.773244
chr4	86086640	rs145558311	chr4:85596956	0.000193526	0.773139
chr2	174204691	rs115254843	chr2:174031801	0.000395598	0.771026
chr9	115893279	rs79465213	chr9:115683711	0.000192644	0.770803
chr14	99108030	rs17527781	chr14:99119507	0.000337608	0.770244
chr12	33174972	rs76158898	chr12:33244321	0.000372204	0.769876
chr14	56476085	rs78229010	chr14:56474277	3.05043e-06	0.765239
chr2	49813164	rs79976180	chr2:50025771	9.94319e-05	0.763641
chr2	49813169	rs76096508	chr2:50025771	9.94319e-05	0.763641
chr7	43224753	rs188867766	chr7:43203684	0.000161564	0.763139
chr6	8807048	rs62393099	chr6:8603692	7.45267e-06	0.760761
chr1	25943096	rs141258614	chr1:25905644	0.00039996	0.760708
chr4	153169864	rs72736288	chr4:153190828	0.000315854	0.760365
chr16	81160982	rs79606679	chr16:81160982	5.54796e-07	0.760355
chr11	123865086	rs7944434	chr11:123779321	0.000376322	0.759429
chr16	72877581	rs12446919	chr16:73171952	0.000287528	0.757859
chr5	146008818	rs322486	chr5:146008818	9.66287e-05	0.757382
chr14	99051131	rs28667902	chr14:99119507	0.000205536	0.755448
chr4	182893928	rs138488114	chr4:182883101	0.000245301	0.75422
chr18	40942796	rs8091251	chr18:40872273	0.000378952	0.75377
chr18	3793080	rs9960018	chr18:3857888	9.6413e-05	0.753422
chr8	87213945	rs67981627	chr8:87215609	0.000260353	0.752685
chr6	64926405	rs114379462	chr6:64805703	1.76904e-06	0.751873
chr10	133928869	rs73397603	chr10:133940030	0.000151608	0.750886
chr7	55050131	rs79114406	chr7:55050131	2.20054e-06	0.74841
chr4	95619081	rs78862298	chr4:96082993	0.000154868	0.744543
chr4	95942258	rs17344975	chr4:96082993	0.000166056	0.744543
chr1	30976658	rs112009733	chr1:30966591	1.4346e-05	0.740239
chr19	45243070	rs58841331	chr19:45241350	0.000252468	0.737901
chr6	115841919	rs117922374	chr6:115841919	7.3553e-05	0.737468
chr3	126551204	rs116707269	chr3:126983960	0.000344385	0.734757
chr1	25903525	rs114706847	chr1:25905644	1.06172e-06	0.734551
chr5	12434161	rs7718086	chr5:12429456	8.73424e-06	0.734005
chr5	164594958	rs3095954	chr5:164622588	0.000489708	0.732343
chr2	139976061	rs934707	chr2:139959808	0.000450575	0.729898
chr1	91943207	rs522712	chr1:91917977	0.000275194	0.728158
chr10	133911663	rs148746438	chr10:133940030	0.000124456	0.726813
chr5	97496570	rs13180107	chr5:97735879	0.000437489	0.72313
chr2	66541711	rs13003402	chr2:66946828	0.000295921	0.722577
chr2	209211307	rs75501388	chr2:209184573	0.000453876	0.722161
chr9	22451229	rs34324424	chr9:22513896	3.68174e-05	0.721264
chr2	62381431	rs146416612	chr2:62381431	1.73336e-11	0.718436
chr2	205243161	rs4297864	chr2:205232320	0.000108689	0.717578
chr2	68133861	rs11890922	chr2:68095596	0.000204353	0.717071
chr14	65788895	rs118143902	chr14:65757407	0.000107704	0.715791
chr6	47771214	rs7743905	chr6:47787815	0.000373128	0.712659
chr12	45249526	rs77921055	chr12:45218587	4.10589e-13	0.712214
chr7	83760220	rs11975593	chr7:83758043	1.65071e-07	0.708122
chr10	25797941	rs145115225	chr10:25797941	0.000268799	0.705548
chr7	81362632	rs71555099	chr7:81485279	0.000226716	0.704844
chr4	86000360	rs142747606	chr4:85596956	0.000232633	0.704162
chr5	146056447	rs7729828	chr5:146008818	0.000382494	0.703134
chr5	12430290	rs28521056	chr5:12429456	8.73424e-06	0.702409
chr4	143758810	rs184390411	chr4:143793912	0.000459828	0.702368
chr8	103361336	rs116642300	chr8:103482052	0.000212644	0.700625
chr11	93666263	rs10501809	chr11:93666263	6.59572e-05	0.700519
chr15	25698920	rs146233098	chr15:25683016	5.41335e-05	0.699
chr4	188201350	rs4862792	chr4:188192311	0.000412079	0.697754
chr3	122306420	rs6786185	chr3:122303491	0.00048021	0.697552
chr17	52002594	rs4496204	chr17:52002594	0.000112908	0.696844
chr6	64666337	rs145356484	chr6:64805703	1.12108e-05	0.694719
chr3	125672793	rs10512662	chr3:125566084	0.000336344	0.693253
chr9	98324693	rs116902444	chr9:98418397	0.000276259	0.690866
chr13	112160239	rs75832700	chr13:112160956	6.14988e-05	0.690491
chr6	8644492	rs76945447	chr6:8603692	0.000243463	0.684446
chr7	52629786	rs149972206	chr7:52614465	6.58387e-06	0.679683
chr5	106137647	rs141847201	chr5:106338313	2.50274e-05	0.677521
chr19	5237198	rs148772383	chr19:5490752	0.000263804	0.675932
chr1	224538940	rs11579964	chr1:224277003	7.49328e-05	0.674687
chr8	27018643	rs77913280	chr8:26983155	0.00035955	0.672804
chr10	112801146	rs117507188	chr10:112775124	0.000388463	0.672166
chr4	153169586	rs72736286	chr4:153190828	0.000315854	0.668967
chr4	148620586	rs6831849	chr4:148619540	0.000272192	0.666428
chr17	10502895	rs77065636	chr17:10155850	0.000148839	0.663381
chr7	83760881	rs10261415	chr7:83758043	0.000499091	0.662795
chr19	45241350	rs73936950	chr19:45241350	0.000252468	0.661799
chr4	883039	rs2279180	chr4:803637	0.000233769	0.659251
chr17	45408015	rs74535509	chr17:45408015	0.000281336	0.658499
chr8	138800950	rs6577836	chr8:138652994	0.000344563	0.657101
chr13	81663385	rs73234946	chr13:81680119	1.30261e-05	0.656713
chr7	1581583	rs150069281	chr7:1578489	9.27983e-05	0.653256
chr3	126608926	rs139290847	chr3:126983960	0.000344385	0.651494
chr8	87217217	rs35774645	chr8:87215609	0.000260353	0.651351
chr9	139510938	rs77407992	chr9:139515300	8.54958e-05	0.650029
chr16	3992783	rs11640300	chr16:3992783	7.7983e-06	0.649661
chr2	68129216	rs77078214	chr2:68095596	0.00031209	0.648127
chr6	31573110	rs147156774	chr6:31542963	0.000348211	0.644005
chr19	34376481	rs28378000	chr19:34379004	0.000110074	0.643506
chr6	47865368	rs115020642	chr6:47787815	6.61051e-05	0.643044
chr3	2913680	rs9310866	chr3:2823508	0.000487986	0.64144
chr10	52558492	rs7895606	chr10:52123951	0.000268869	0.639982
chr12	1527359	rs12099474	chr12:1527359	0.000265726	0.637169
chr2	49784696	rs76365605	chr2:50025771	0.000463446	0.63298
chr10	81223296	rs61862475	chr10:81235815	2.18204e-09	0.63138
chr3	4809667	rs79312160	chr3:4876672	0.000176779	0.630514
chr3	120237688	rs116532156	chr3:119863974	4.48312e-05	0.628244
chr6	37722272	rs147574742	chr6:37787288	0.000409344	0.626791
chr2	208911172	rs141705153	chr2:209184573	4.87198e-05	0.624886
chr2	48962988	rs115872725	chr2:48962988	0.000182154	0.624494
chr1	87765045	rs7547350	chr1:87762639	7.30115e-06	0.623498
chr10	64143907	rs140057662	chr10:64194697	9.57985e-05	0.622933
chr15	83218648	rs117934554	chr15:83218648	0.000197439	0.622088
chr1	31910738	rs56014858	chr1:32147610	0.000113873	0.617471
chr12	52505094	rs145330457	chr12:52429440	0.000267879	0.61493
chr1	224246746	rs6663154	chr1:224277003	0.000442066	0.614058
chr18	31374412	rs79200877	chr18:31323848	1.60611e-06	0.611945
chr6	129264006	rs144912147	chr6:129268451	0.000299736	0.611332
chr12	1550888	rs12313774	chr12:1527359	0.000309481	0.609067
chr1	69896748	rs11209459	chr1:69896748	1.18869e-06	0.607942
chr11	84974223	rs76963567	chr11:84545820	0.000241045	0.606679
chr6	64772890	rs80059369	chr6:64805703	5.06072e-05	0.606016
chr5	165666057	rs2695976	chr5:165667708	0.000148815	0.605203
chr11	76443760	rs188149580	chr11:76463459	5.2034e-05	0.605096
chr8	59990728	rs13264257	chr8:59982469	0.000151616	0.604126
chr7	5794125	rs185776721	chr7:6058968	0.000405757	0.603193
chr7	5794126	rs187616181	chr7:6058968	0.000405757	0.603193
chr5	146009812	rs322485	chr5:146008818	0.000120648	0.602318
chr16	5502925	rs138759258	chr16:5624557	4.50229e-05	0.597609
chr13	75711382	rs147306037	chr13:75674715	1.41372e-05	0.59431
chr7	81479789	rs77847624	chr7:81485279	4.75916e-05	0.593867
chr3	55945242	rs73075372	chr3:55971551	6.38953e-05	0.592024
chr5	12445925	rs72728913	chr5:12429456	8.73424e-06	0.591488
chr3	178378482	rs6773905	chr3:178449142	0.000308882	0.588837
chr12	45228171	rs59796533	chr12:45218587	4.10589e-13	0.587941
chr5	106136825	rs139252937	chr5:106338313	2.50274e-05	0.587763
chr3	145862214	rs35687630	chr3:145857804	4.00256e-05	0.586337
chr15	56823212	rs3858885	chr15:56804876	8.8909e-05	0.585769
chr2	68127630	rs72900958	chr2:68095596	5.16106e-06	0.585317
chr7	82544510	rs61995908	chr7:82544510	3.24747e-05	0.584701
chr7	134219990	rs78566661	chr7:134216163	1.51525e-05	0.584254
chr2	164747772	rs1821849	chr2:164926908	0.000136002	0.584079
chr8	59986107	rs11986349	chr8:59982469	0.000151616	0.581069
chr8	87209873	rs112476769	chr8:87215609	0.000260353	0.580262
chr13	109480083	rs76240875	chr13:109466290	1.2777e-05	0.579622
chr3	97783680	rs79380379	chr3:97783680	3.0887e-08	0.579605
chr3	192119573	rs67772444	chr3:192129342	0.000463578	0.579333
chr1	30973976	rs112305630	chr1:30966591	1.80213e-05	0.575645
chr5	106759059	rs181249263	chr5:106338313	0.000274855	0.574407
chr11	90223816	rs73530580	chr11:90222634	0.000175506	0.573583
chr1	91917977	rs6683496	chr1:91917977	8.57742e-05	0.570062
chr10	102148272	rs151037523	chr10:102219591	0.000243759	0.569624
chr13	75688402	rs147412901	chr13:75674715	1.41372e-05	0.569278
chr20	60369689	rs113983348	chr20:60333700	0.000419147	0.565213
chr12	126823845	rs10773263	chr12:127233846	0.000457543	0.563243
chr5	115133460	rs75104962	chr5:114909334	0.000118536	0.563053
chr22	28100417	rs73883613	chr22:28112701	2.54726e-05	0.561174
chr1	8698990	rs149105095	chr1:8732055	1.11636e-06	0.559964
chr15	23728701	rs12915903	chr15:23726671	0.000201566	0.559624
chr4	983625	rs3796623	chr4:803637	0.000492354	0.558082
chr9	90079311	rs117502345	chr9:90078118	0.000353437	0.557408
chr5	20469230	rs149026633	chr5:20443832	4.69651e-07	0.555738
chr1	238159640	rs138796199	chr1:237885894	0.000432829	0.550477
chr10	2132089	rs17155623	chr10:1700336	9.66386e-05	0.550301
chr10	1743911	rs9663271	chr10:1700336	0.00016351	0.549145
chr4	32687760	rs79278354	chr4:32685263	5.80587e-05	0.548186
chr17	13302149	rs7207439	chr17:13649931	0.000494347	0.547094
chr16	5502856	rs148939223	chr16:5624557	4.50229e-05	0.545335
chr12	45232482	rs138553723	chr12:45218587	4.10589e-13	0.543133
chr5	113022698	rs142641162	chr5:112814622	0.000402535	0.541813
chr2	68134824	rs72900970	chr2:68095596	5.16106e-06	0.540783
chr2	6694519	rs10495537	chr2:6993284	9.6966e-05	0.537711
chr10	92065104	rs17093237	chr10:92078070	1.57913e-05	0.536127
chr13	75706723	rs143615527	chr13:75674715	1.41372e-05	0.536099
chr10	114560638	rs112651070	chr10:114553222	3.2481e-06	0.535606
chr6	8523227	rs117519693	chr6:8603692	2.6331e-05	0.535503
chr10	81220410	rs61862468	chr10:81235815	2.18204e-09	0.535132
chr2	139961825	rs1437305	chr2:139959808	0.000332826	0.53037
chr4	108609863	rs2522421	chr4:108635662	0.000480158	0.529158
chr3	52599792	rs55946513	chr3:52991147	0.000383064	0.528456
chr19	47745938	rs12609405	chr19:47750514	0.000278463	0.527523
chr11	84528951	rs10898300	chr11:84545820	2.58189e-05	0.526259
chr19	19315180	rs12610057	chr19:18916840	0.000179655	0.523033
chr6	157037319	rs76778765	chr6:157032601	1.40223e-06	0.522663
chr15	63115614	rs78253597	chr15:62961962	0.000300902	0.521986
chr4	134046253	rs13134791	chr4:133811958	0.000107275	0.521745
chr1	87854138	rs140330604	chr1:87762639	0.000108315	0.517936
chr8	103365318	rs35487336	chr8:103482052	0.000212644	0.516936
chr1	91919578	rs7526972	chr1:91917977	0.000109815	0.513724
chr5	12448415	rs75514825	chr5:12429456	8.73424e-06	0.511785
chr15	66960713	rs146055819	chr15:66960713	1.1141e-05	0.510067
chr1	57128901	rs79697822	chr1:57174288	0.000449458	0.51006
chr9	115687075	rs141457115	chr9:115683711	1.13102e-05	0.50732
chr4	148661257	rs7684897	chr4:148619540	0.000129872	0.506835
chr12	127237540	rs75067071	chr12:127233846	0.000110272	0.504509
chr12	7886451	rs12310010	chr12:7894192	0.000414275	0.504386
chr18	29995487	rs58367312	chr18:29995487	0.000324108	0.500954
chr18	3861561	rs7237047	chr18:3857888	1.87012e-07	0.500888
chr7	139765358	rs13227649	chr7:139672617	0.00023026	0.50062
chr13	75698086	rs146939809	chr13:75674715	1.41372e-05	0.500235

## Sheet: Supplementary Table 3 - SCZ
Supplementary Table 3. Positive calls for SCZ
Chrom	Position	rsID	Lead SNP	Association P	Prediction score
chr2	27850013	rs149901115	chr2:27826408	2.34838e-16	1
chr2	27850951	rs59466166	chr2:27826408	2.34838e-16	1
chr10	99183142	rs11189216	chr10:99201622	3.89478e-15	1
chr10	99183145	rs11189217	chr10:99201622	3.89478e-15	1
chr10	99188252	rs28616696	chr10:99201622	3.89478e-15	1
chr11	68230691	rs112947629	chr11:68083762	3.6139e-09	1
chr11	68233437	rs75122468	chr11:68083762	3.6139e-09	1
chr11	68233564	rs77303030	chr11:68083762	3.6139e-09	1
chr6	26189421	rs114555315	chr6:26169270	4.13224e-09	1
chr6	26218214	rs114169905	chr6:26169270	4.13224e-09	1
chr3	53080137	rs142052001	chr3:53149268	5.24911e-09	1
chr6	26158079	rs7749823	chr6:26169270	1.27497e-08	1
chr6	26157762	rs3857546	chr6:26169270	1.44891e-08	1
chr6	27710165	rs17693963	chr6:28141394	1.85482e-08	1
chr6	32577398	rs116018794	chr6:32599999	3.05729e-08	1
chr6	26173071	rs73736554	chr6:26169270	3.59887e-08	1
chr6	28296863	rs853679	chr6:28141394	3.94275e-08	1
chr4	103265826	rs138575905	chr4:102905040	4.05258e-08	1
chr21	27443089	rs7276845	chr21:27443089	7.61153e-08	1
chr7	139761002	rs12703517	chr7:139753605	9.16683e-08	1
chr6	28234597	rs2799077	chr6:28141394	1.21598e-07	1
chr13	62743129	rs148059993	chr13:62664360	1.35122e-07	1
chr17	59385961	rs78313104	chr17:59385961	1.35541e-07	1
chr17	59386806	rs75177569	chr17:59385961	1.35541e-07	1
chr6	28366151	rs2232423	chr6:28141394	1.63867e-07	1
chr6	27721168	rs79602976	chr6:28141394	1.68432e-07	1
chr6	27805255	rs34706883	chr6:28141394	1.85843e-07	1
chr6	27806985	rs13212651	chr6:28141394	1.85843e-07	1
chr6	27834085	rs13199772	chr6:28141394	1.85843e-07	1
chr21	27451715	rs58594658	chr21:27443089	2.15729e-07	1
chr1	15066511	rs116415575	chr1:15066511	2.38599e-07	1
chr1	98552832	rs1198588	chr1:98579278	2.87416e-07	1
chr15	89922052	rs58389654	chr15:89922052	3.49711e-07	1
chr15	89922053	rs58250949	chr15:89922052	3.49711e-07	1
chr15	89922045	rs59891355	chr15:89922052	4.09259e-07	1
chr15	99640612	rs78349164	chr15:99640612	4.12701e-07	1
chr9	139921080	rs118135001	chr9:139919857	4.4408e-07	1
chr9	139925983	rs117125309	chr9:139919857	4.4408e-07	1
chr1	98508258	rs2802535	chr1:98579278	6.4528e-07	1
chr19	12275235	rs117579730	chr19:12386409	7.13297e-07	1
chr19	12363391	rs77177416	chr19:12386409	7.13297e-07	1
chr4	24472578	rs61791553	chr4:24469269	7.5696e-07	1
chr16	4565382	rs72768340	chr16:4528539	7.57376e-07	1
chr16	30933851	rs76919728	chr16:30933851	8.3574e-07	1
chr1	98512127	rs2660304	chr1:98579278	8.9194e-07	1
chr1	23280491	rs138431960	chr1:23280491	9.8564e-07	1
chr15	52332222	rs79989717	chr15:52307674	1.22057e-06	1
chr1	98700068	rs12071318	chr1:98579278	1.24665e-06	1
chr1	98700985	rs12071733	chr1:98579278	1.24665e-06	1
chr7	1753702	rs112436017	chr7:2016807	1.43597e-06	1
chr6	150921346	rs139317884	chr6:150921346	1.83483e-06	1
chr22	41033703	rs6001988	chr22:41274013	2.08531e-06	1
chr4	72132097	rs189047487	chr4:72093676	2.45083e-06	1
chr11	122049675	rs17126243	chr11:122049675	2.49206e-06	1
chr16	4527788	rs184867368	chr16:4528539	2.49679e-06	1
chr1	207993224	rs150892449	chr1:207993224	2.68893e-06	1
chr2	69868832	rs72837990	chr2:69965642	2.72197e-06	1
chr15	83309372	rs191038578	chr15:83259931	2.80337e-06	1
chr14	56447661	rs12433578	chr14:56447661	2.92342e-06	1
chr11	75245638	rs186202413	chr11:75245638	3.21151e-06	1
chr16	31158647	rs28385574	chr16:30933851	3.34435e-06	1
chr10	103812102	rs11191199	chr10:103812102	3.58866e-06	1
chr5	45860036	rs114054546	chr5:45622105	4.08445e-06	1
chr10	70638651	rs116900985	chr10:70638651	4.52598e-06	1
chr16	89882102	rs17232098	chr16:89702331	4.84326e-06	1
chr2	45146524	rs6736484	chr2:45139215	5.82301e-06	1
chr6	134872726	rs116886430	chr6:134858499	6.01831e-06	1
chr6	150920770	rs73008090	chr6:150921346	6.24908e-06	1
chr5	46085900	rs35288997	chr5:45622105	6.26252e-06	1
chr10	72243417	rs117940125	chr10:72243417	6.82639e-06	1
chr7	2272185	rs142501392	chr7:2016807	7.47414e-06	1
chr16	87824255	rs77199035	chr16:87832349	7.5548e-06	1
chr17	59385476	rs73993434	chr17:59385961	7.61307e-06	1
chr10	99167255	rs7895695	chr10:99201622	7.86817e-06	1
chr9	89946207	rs77477892	chr9:89922259	7.92237e-06	1
chr16	29836032	rs141295829	chr16:29904640	8.32958e-06	1
chr5	46088380	rs4349724	chr5:45622105	9.36132e-06	1
chr11	82996452	rs2298791	chr11:82977127	9.72564e-06	1
chr6	31327190	rs3997998	chr6:31312326	9.99877e-06	1
chr14	35809414	rs12436216	chr14:35753742	1.00021e-05	1
chr4	170533688	rs62334514	chr4:170636463	1.01732e-05	1
chr5	66299899	rs185670493	chr5:66288173	1.10617e-05	1
chr5	66327610	rs116747188	chr5:66288173	1.10617e-05	1
chr2	119927199	rs74565189	chr2:119925280	1.13482e-05	1
chr6	150920882	rs12525982	chr6:150921346	1.23625e-05	1
chr17	2141172	rs117517676	chr17:2176859	1.26985e-05	1
chr17	46917687	rs116439846	chr17:46947204	1.29003e-05	1
chr22	39859172	rs75493387	chr22:39859172	1.38199e-05	1
chr13	35366575	rs148891649	chr13:35359763	1.45399e-05	1
chr17	80654894	rs66904866	chr17:80654894	1.47431e-05	1
chr7	2149967	rs10224497	chr7:2016807	1.53204e-05	1
chr19	47885034	rs75953208	chr19:47851502	1.63184e-05	1
chr12	123755951	rs193010619	chr12:123755951	1.74175e-05	1
chr1	23274674	rs80183153	chr1:23280491	1.79933e-05	1
chr10	99126249	rs2275581	chr10:99201622	1.89043e-05	1
chr17	59386565	rs9898274	chr17:59385961	1.93129e-05	1
chr3	180630565	rs1805579	chr3:180916459	1.93498e-05	1
chr3	180632030	rs1805584	chr3:180916459	1.93498e-05	1
chr3	180629399	rs1805562	chr3:180916459	2.13778e-05	1
chr8	10268701	rs149970225	chr8:10617464	2.21663e-05	1
chr16	4994205	rs147380181	chr16:4528539	2.23684e-05	1
chr11	122059980	rs2370698	chr11:122049675	2.25918e-05	1
chr10	17569590	rs17141287	chr10:17569590	2.31179e-05	1
chr1	38232209	rs112352675	chr1:38232209	2.34777e-05	1
chr2	141778738	rs73962108	chr2:141798089	2.39197e-05	1
chr7	1769386	rs6944432	chr7:2016807	2.42502e-05	1
chr3	181195140	rs116460207	chr3:180916459	2.60043e-05	1
chr22	50919184	rs180824231	chr22:51198906	2.75275e-05	1
chr8	131278285	rs183025998	chr8:131088917	2.97658e-05	1
chr16	30673582	rs78335189	chr16:30933851	3.06252e-05	1
chr17	80655440	rs73359138	chr17:80654894	3.06362e-05	1
chr17	80657687	rs66693031	chr17:80654894	3.06362e-05	1
chr1	243449881	rs3818802	chr1:243608967	3.06573e-05	1
chr5	116497698	rs6886341	chr5:116495797	3.1817e-05	1
chr16	89284549	rs4785609	chr16:89702331	3.20357e-05	1
chr22	39870800	rs144832794	chr22:39859172	3.40372e-05	1
chr8	143726843	rs143262655	chr8:143718199	3.54765e-05	1
chr8	143727836	rs117520033	chr8:143718199	3.54765e-05	1
chr14	35821692	rs8003074	chr14:35753742	3.69156e-05	1
chr16	30888012	rs34640030	chr16:30933851	3.76886e-05	1
chr3	180632126	rs1805563	chr3:180916459	3.89526e-05	1
chr3	52930803	rs149827784	chr3:53149268	3.97688e-05	1
chr16	81128591	rs35209121	chr16:81160982	3.99269e-05	1
chr11	118273019	rs17122154	chr11:117898499	4.11749e-05	1
chr1	230242323	rs61825391	chr1:230232320	4.1181e-05	1
chr1	230261961	rs61825395	chr1:230232320	4.1181e-05	1
chr15	83314238	rs77422019	chr15:83259931	4.47864e-05	1
chr15	47474792	rs59757715	chr15:47386818	4.74933e-05	1
chr15	47476327	rs62017383	chr15:47386818	4.74933e-05	1
chr7	2321247	rs113017110	chr7:2016807	4.78737e-05	1
chr7	2322104	rs111346648	chr7:2016807	4.78737e-05	1
chr5	60458911	rs34626	chr5:60673071	4.8149e-05	1
chr7	77056886	rs79167326	chr7:77053294	4.82759e-05	1
chr3	52868445	rs13083728	chr3:53149268	4.94395e-05	1
chr9	37053767	rs117439651	chr9:37405297	4.97394e-05	1
chr3	197248225	rs80113949	chr3:197248225	4.99694e-05	1
chr10	62189049	rs7913833	chr10:62171348	5.04805e-05	1
chr10	62190263	rs72806184	chr10:62171348	5.04805e-05	1
chr10	62193487	rs72806186	chr10:62171348	5.04805e-05	1
chr8	99159753	rs17765679	chr8:99192419	5.24687e-05	1
chr20	37362273	rs75630410	chr20:37363493	5.26877e-05	1
chr20	37363168	rs74864440	chr20:37363493	5.26877e-05	1
chr13	45007870	rs15121	chr13:44953743	5.31664e-05	1
chr7	31080893	rs13238864	chr7:31080893	5.36148e-05	1
chr7	31082927	rs34327059	chr7:31080893	5.36148e-05	1
chr16	31128004	rs62057094	chr16:30933851	5.53697e-05	1
chr16	3030694	rs4149765	chr16:3012384	5.57342e-05	1
chr11	47937943	rs148319198	chr11:47514613	5.62483e-05	1
chr15	85200946	rs2175567	chr15:85104269	5.69518e-05	1
chr22	27591420	rs62223820	chr22:27590695	6.07059e-05	1
chr7	138249061	rs75924329	chr7:138231767	6.08065e-05	1
chr7	138249290	rs113675079	chr7:138231767	6.08065e-05	1
chr16	3201014	rs59816013	chr16:3012384	6.21951e-05	1
chr8	66941949	rs118067463	chr8:66800343	6.24233e-05	1
chr7	125258423	rs13223162	chr7:125205515	6.26883e-05	1
chr16	89411233	rs117348982	chr16:89702331	6.29483e-05	1
chr5	46034094	rs13185374	chr5:45622105	6.32852e-05	1
chr12	2374130	rs2239038	chr12:2170433	6.46086e-05	1
chr16	89827350	rs11642111	chr16:89702331	6.55366e-05	1
chr16	30195689	rs118107356	chr16:29904640	6.57994e-05	1
chr3	151974276	rs183843564	chr3:151876263	6.75754e-05	1
chr3	151999740	rs183122101	chr3:151876263	6.75754e-05	1
chr17	80644998	rs2244323	chr17:80654894	6.7818e-05	1
chr18	905537	rs2231183	chr18:1144161	6.78842e-05	1
chr21	34036507	rs116507499	chr21:33799908	6.83378e-05	1
chr7	97502737	rs1974562	chr7:97490022	6.89469e-05	1
chr1	56840231	rs149904792	chr1:56800180	7.107e-05	1
chr19	50562852	rs61743955	chr19:50108719	7.13349e-05	1
chr1	164749125	rs9660749	chr1:164747568	7.42856e-05	1
chr15	89951487	rs76390301	chr15:89922052	7.46112e-05	1
chr2	121479814	rs115189184	chr2:121469483	7.56626e-05	1
chr2	121480111	rs77221008	chr2:121469483	7.56626e-05	1
chr2	121480132	rs115818922	chr2:121469483	7.56626e-05	1
chr2	121480604	rs79032197	chr2:121469483	7.56626e-05	1
chr19	4061781	rs350842	chr19:4061781	7.75218e-05	1
chr19	4062419	rs79702071	chr19:4061781	7.75218e-05	1
chr6	24646821	rs3756821	chr6:24976616	7.76492e-05	1
chr1	243431654	rs10926978	chr1:243608967	7.87279e-05	1
chr10	104990305	rs55939028	chr10:105483636	7.92731e-05	1
chr4	6407451	rs34006454	chr4:6873270	7.95167e-05	1
chr1	243428152	rs12741781	chr1:243608967	8.41527e-05	1
chr17	29894702	rs183106604	chr17:30150283	8.41678e-05	1
chr15	25303257	rs117776239	chr15:25208948	8.60542e-05	1
chr6	43958181	rs193287431	chr6:43953613	8.82299e-05	1
chr10	42495931	rs77301568	chr10:42495931	8.98263e-05	1
chr15	85165699	rs11635597	chr15:85104269	8.99761e-05	1
chr20	10539291	rs77549607	chr20:10174570	9.13652e-05	1
chr1	164751073	rs10918070	chr1:164747568	9.17281e-05	1
chr5	46049803	rs34596417	chr5:45622105	9.2679e-05	1
chr1	181148660	rs10737221	chr1:181240219	9.36705e-05	1
chr18	42258674	rs11872999	chr18:42273561	9.72237e-05	1
chr18	42261532	rs75095624	chr18:42273561	9.72237e-05	1
chr1	164744889	rs10753646	chr1:164747568	9.7243e-05	1
chr11	122528297	rs11218741	chr11:122049675	9.75256e-05	1
chr5	171984913	rs1433019	chr5:171664504	9.77928e-05	1
chr22	51195293	rs145817040	chr22:51198906	9.79248e-05	1
chr22	51195550	rs148968329	chr22:51198906	9.79248e-05	1
chr19	12429913	rs45564645	chr19:12386409	9.90591e-05	1
chr17	2144205	rs118075173	chr17:2176859	9.9334e-05	1
chr21	35718022	rs73205256	chr21:35526479	0.000100328	1
chr16	30194328	rs79512505	chr16:29904640	0.000104853	1
chr11	129235548	rs79790132	chr11:129235548	0.000105555	1
chr4	6403503	rs12505766	chr4:6873270	0.000106041	1
chr2	69847950	rs72837983	chr2:69965642	0.000106442	1
chr8	118605187	rs62521239	chr8:118605187	0.000108528	1
chr6	44022864	rs184482818	chr6:43953613	0.000108747	1
chr3	31698150	rs9310975	chr3:31706900	0.000109115	1
chr18	53126330	rs55776938	chr18:52791224	0.000109992	1
chr17	78993447	rs7502314	chr17:79415386	0.000112552	1
chr10	14918739	rs72772430	chr10:14918739	0.00011284	1
chr3	57960188	rs115830002	chr3:57802072	0.000114306	1
chr17	61555666	rs4293	chr17:61739101	0.00011534	1
chr1	153932075	rs75940909	chr1:154011426	0.000117981	1
chr3	120215654	rs76657518	chr3:120226626	0.00011814	1
chr3	120217091	rs79317736	chr3:120226626	0.00011814	1
chr15	85173872	rs4603535	chr15:85104269	0.000118273	1
chr1	161009523	rs3737787	chr1:161011355	0.000119211	1
chr16	850229	rs141897014	chr16:830207	0.000122301	1
chr16	852116	rs146897759	chr16:830207	0.000122301	1
chr1	207924906	rs2796267	chr1:207993224	0.000125336	1
chr17	77091101	rs72634307	chr17:77091101	0.000125386	1
chr4	24473671	rs77252157	chr4:24469269	0.000125843	1
chr4	24474918	rs73246451	chr4:24469269	0.000125843	1
chr10	105039241	rs1163085	chr10:105483636	0.000127462	1
chr8	131260239	rs17211799	chr8:131088917	0.000132051	1
chr12	12712793	rs76994686	chr12:12708087	0.000132369	1
chr3	195808747	rs41300399	chr3:196059861	0.000132424	1
chr7	156904378	rs74677138	chr7:156838746	0.000134729	1
chr11	133827733	rs3802924	chr11:134029874	0.000135753	1
chr5	153457786	rs816005	chr5:153892286	0.000137174	1
chr19	10853296	rs4804523	chr19:10700578	0.000141491	1
chr10	33227437	rs117885390	chr10:33147910	0.000143967	1
chr3	105723386	rs115775590	chr3:105775688	0.000144703	1
chr5	60586625	rs4352559	chr5:60673071	0.000146775	1
chr15	99646299	rs73476341	chr15:99640612	0.000147982	1
chr3	187959988	rs73888087	chr3:187959988	0.000149914	1
chr3	187961241	rs1479933	chr3:187959988	0.000149914	1
chr1	39862538	rs184278236	chr1:39840423	0.000154599	1
chr19	10840201	rs10404348	chr19:10700578	0.000158543	1
chr14	75605055	rs10133689	chr14:75601663	0.000159618	1
chr9	16344934	rs72714949	chr9:16765815	0.000160749	1
chr1	223168713	rs116215687	chr1:223174846	0.000160953	1
chr3	175946118	rs1921471	chr3:175755066	0.000161659	1
chr10	13988319	rs140353635	chr10:13575616	0.000161992	1
chr11	46121671	rs150108211	chr11:46342942	0.000163462	1
chr7	121942674	rs6968240	chr7:122061633	0.000164412	1
chr17	1289066	rs111760007	chr17:949612	0.000165285	1
chr17	1297661	rs111763154	chr17:949612	0.000165285	1
chr20	37352558	rs4328688	chr20:37363493	0.000166497	1
chr16	82031624	rs149320958	chr16:82370263	0.000166638	1
chr3	188249287	rs73888809	chr3:187959988	0.000168247	1
chr4	144480272	rs17690441	chr4:144510733	0.000168469	1
chr15	25305730	rs118173514	chr15:25208948	0.000175672	1
chr1	226538133	rs75910347	chr1:226538133	0.000177065	1
chr8	10696300	rs146172592	chr8:10617464	0.000177072	1
chr22	51042032	rs6010025	chr22:51198906	0.000183755	1
chr22	51042034	rs6009938	chr22:51198906	0.000183755	1
chr17	33416154	rs184873347	chr17:33613567	0.000185036	1
chr2	233767037	rs4973569	chr2:233975255	0.000187301	1
chr5	114596692	rs72813842	chr5:114578692	0.000187862	1
chr18	53063719	rs17594665	chr18:52791224	0.000188776	1
chr17	76976650	rs140673935	chr17:77091101	0.000191052	1
chr7	93930504	rs73231350	chr7:93935549	0.000191591	1
chr1	8423510	rs10779702	chr1:8410274	0.000193136	1
chr1	37040637	rs6687044	chr1:37162352	0.00019448	1
chr19	12050421	rs117246881	chr19:12386409	0.000197022	1
chr1	7209924	rs74051162	chr1:7072898	0.000198808	1
chr7	121950965	rs7779018	chr7:122061633	0.000201132	1
chr10	104262056	rs184466210	chr10:103812102	0.000202347	1
chr10	42450123	rs117128833	chr10:42495931	0.000209767	1
chr20	17823708	rs16999746	chr20:17334049	0.000211077	1
chr20	17823897	rs7270396	chr20:17334049	0.000211077	1
chr20	17823937	rs7270300	chr20:17334049	0.000211077	1
chr20	17824022	rs2745846	chr20:17334049	0.000211077	1
chr20	17824049	rs2618603	chr20:17334049	0.000211077	1
chr1	164744179	rs10800047	chr1:164747568	0.000211504	1
chr10	99159869	rs9888026	chr10:99201622	0.000212009	1
chr10	42455061	rs111919495	chr10:42495931	0.000214248	1
chr10	42483372	rs112538587	chr10:42495931	0.000214248	1
chr10	42501383	rs79117242	chr10:42495931	0.000214248	1
chr10	42518095	rs113032692	chr10:42495931	0.000214248	1
chr15	85113542	rs142537265	chr15:85104269	0.000217136	1
chr18	9743557	rs145985590	chr18:9898148	0.000217675	1
chr4	183475417	rs73872431	chr4:183308906	0.000219869	1
chr5	45989257	rs113599096	chr5:45622105	0.000220668	1
chr5	46038432	rs113352141	chr5:45622105	0.000220668	1
chr14	61978454	rs17098632	chr14:62157712	0.000221561	1
chr8	8939373	rs2979245	chr8:9174726	0.000222946	1
chr14	91095285	rs9323852	chr14:91184938	0.00022329	1
chr2	172780132	rs10202823	chr2:172495507	0.000223723	1
chr18	43993222	rs9950147	chr18:44302086	0.000225081	1
chr10	105376021	rs145978079	chr10:105483636	0.000225522	1
chr14	35514957	rs3809449	chr14:35753742	0.000227601	1
chr2	141778229	rs7564751	chr2:141798089	0.000229307	1
chr16	56700422	rs2010012	chr16:56700422	0.000233196	1
chr16	56710807	rs79553680	chr16:56700422	0.000233196	1
chr16	56710900	rs114248146	chr16:56700422	0.000233196	1
chr16	56715797	rs3827951	chr16:56700422	0.000233196	1
chr16	56717544	rs59145355	chr16:56700422	0.000233196	1
chr1	8469337	rs301789	chr1:8410274	0.000233848	1
chr17	77818430	rs78170449	chr17:78294577	0.00023646	1
chr17	77836044	rs151097214	chr17:78294577	0.00023646	1
chr2	73190362	rs56216262	chr2:73174783	0.000236995	1
chr19	54617563	rs112471068	chr19:54609612	0.000237583	1
chr5	140182819	rs34395025	chr5:140023238	0.000240712	1
chr1	8729460	rs74998388	chr1:8410274	0.000240778	1
chr18	5896769	rs75628934	chr18:5857770	0.000241108	1
chr1	8467353	rs301795	chr1:8410274	0.000245443	1
chr3	30468075	rs1390305	chr3:30001209	0.000246627	1
chr19	51222296	rs183024062	chr19:51251325	0.000246963	1
chr17	73258479	rs6501772	chr17:73248828	0.000249871	1
chr1	8488565	rs301798	chr1:8410274	0.000250776	1
chr18	44337025	rs138138485	chr18:44302086	0.000260491	1
chr8	121137200	rs118103159	chr8:121006331	0.000268112	1
chr18	42277189	rs7238082	chr18:42273561	0.000268873	1
chr18	42279634	rs55684846	chr18:42273561	0.000268873	1
chr19	10490857	rs12720219	chr19:10700578	0.000270641	1
chr7	32468316	rs28542838	chr7:32439558	0.000271155	1
chr1	8424029	rs12118524	chr1:8410274	0.000271708	1
chr18	45941307	rs1873128	chr18:46163122	0.000272024	1
chr9	7977878	rs77754412	chr9:8231478	0.000274487	1
chr7	101667516	rs11769397	chr7:101638567	0.000275299	1
chr15	33165439	rs72717699	chr15:33016116	0.000278557	1
chr1	11968313	rs183297865	chr1:11555148	0.000280903	1
chr21	27443265	rs2830039	chr21:27443089	0.000282873	1
chr10	99159963	rs9888117	chr10:99201622	0.000283816	1
chr10	99160152	rs1048442	chr10:99201622	0.000283816	1
chr4	4557636	rs140918898	chr4:4477992	0.000284075	1
chr3	120216908	rs115390979	chr3:120226626	0.000284218	1
chr2	121483707	rs79822000	chr2:121469483	0.000284962	1
chr3	26866550	rs73823725	chr3:26850423	0.000285761	1
chr1	8445360	rs3765971	chr1:8410274	0.000288108	1
chr15	52121456	rs150107066	chr15:52307674	0.000290299	1
chr4	2367483	rs17767734	chr4:2367483	0.00029057	1
chr15	89952534	rs1371387	chr15:89922052	0.000290879	1
chr10	99160046	rs2297668	chr10:99201622	0.000293123	1
chr2	185877160	rs144259514	chr2:185937921	0.00030178	1
chr5	154214232	rs62382170	chr5:153892286	0.000302082	1
chr9	33023648	rs77014812	chr9:32858125	0.000304146	1
chr9	33025324	rs77871808	chr9:32858125	0.000304146	1
chr9	33044516	rs3814517	chr9:32858125	0.000304146	1
chr21	19167479	rs2258119	chr21:19005148	0.000304846	1
chr5	59190426	rs74850223	chr5:59210695	0.000306691	1
chr4	134425345	rs116628158	chr4:134677231	0.0003068	1
chr4	134427180	rs146667976	chr4:134677231	0.0003068	1
chr4	134427251	rs115454923	chr4:134677231	0.0003068	1
chr15	85257599	rs34900908	chr15:85104269	0.000311443	1
chr5	171709497	rs72846911	chr5:171664504	0.000315321	1
chr17	2119101	rs11655813	chr17:2176859	0.000318376	1
chr14	35591174	rs1056879	chr14:35753742	0.000319498	1
chr20	37361504	rs997848	chr20:37363493	0.000319498	1
chr7	2664202	rs141944951	chr7:3072510	0.000320569	1
chr10	70621086	rs4320849	chr10:70638651	0.000321337	1
chr1	181118628	rs72711714	chr1:181240219	0.000325562	1
chr5	24644222	rs332009	chr5:24560953	0.000327635	1
chr10	99160690	rs10882926	chr10:99201622	0.000327796	1
chr1	8432136	rs894875	chr1:8410274	0.00033056	1
chr17	1808458	rs12939820	chr17:2176859	0.000331874	1
chr11	118095090	rs11216823	chr11:117898499	0.000333523	1
chr15	33010513	rs142114172	chr15:33016116	0.000333664	1
chr12	92168607	rs10507001	chr12:92164245	0.000335847	1
chr1	181117885	rs72711711	chr1:181240219	0.000336394	1
chr1	181118007	rs72711712	chr1:181240219	0.000336394	1
chr1	181118212	rs72711713	chr1:181240219	0.000336394	1
chr1	181118639	rs12066546	chr1:181240219	0.000336394	1
chr1	181118692	rs12066554	chr1:181240219	0.000336394	1
chr1	181118721	rs12061088	chr1:181240219	0.000336394	1
chr1	181119410	rs3904752	chr1:181240219	0.000336394	1
chr1	181119451	rs6678030	chr1:181240219	0.000336394	1
chr1	181119609	rs6675473	chr1:181240219	0.000336394	1
chr2	73157395	rs999494	chr2:73174783	0.000337664	1
chr16	3031325	rs141364967	chr16:3012384	0.000337807	1
chr13	114047617	rs150553641	chr13:114058566	0.000338246	1
chr1	26197637	rs41284315	chr1:26197637	0.000339721	1
chr5	62261522	rs149480760	chr5:62240926	0.000340302	1
chr8	99159594	rs11996826	chr8:99192419	0.000340967	1
chr5	140229235	rs140138948	chr5:140023238	0.000341036	1
chr7	139763023	rs67203649	chr7:139753605	0.000341681	1
chr15	85295927	rs11637142	chr15:85104269	0.000342609	1
chr13	27977213	rs9512670	chr13:27554602	0.000346398	1
chr17	77812751	rs190846371	chr17:78294577	0.000352749	1
chr1	18886500	rs114734056	chr1:18725554	0.00035599	1
chr5	131823931	rs12657912	chr5:131834730	0.000358435	1
chr5	18496264	rs4334889	chr5:18500953	0.000358777	1
chr7	127778512	rs4731401	chr7:127766400	0.000362185	1
chr6	144389321	rs146819954	chr6:144389809	0.000363396	1
chr6	144415007	rs142653449	chr6:144389809	0.000363396	1
chr15	78915245	rs6495309	chr15:78777008	0.00036379	1
chr14	35591726	rs2236167	chr14:35753742	0.000369358	1
chr11	47538134	rs74445441	chr11:47514613	0.000370289	1
chr12	12969084	rs112288490	chr12:12708087	0.000371758	1
chr8	80031752	rs143001302	chr8:79997051	0.000378521	1
chr8	80036540	rs145385748	chr8:79997051	0.000378521	1
chr8	80036792	rs115172376	chr8:79997051	0.000378521	1
chr8	80036960	rs147271636	chr8:79997051	0.000378521	1
chr8	144822037	rs7831467	chr8:144902246	0.000380888	1
chr7	139763111	rs71543353	chr7:139753605	0.000383638	1
chr7	139763419	rs6943771	chr7:139753605	0.000383638	1
chr1	160967455	rs12565932	chr1:161011355	0.000383747	1
chr7	134670619	rs17168159	chr7:134743214	0.000384442	1
chr4	6406498	rs77175187	chr4:6873270	0.000385873	1
chr4	6407361	rs75916889	chr4:6873270	0.000385873	1
chr8	18837278	rs117332519	chr8:18381113	0.000387035	1
chr7	71756548	rs10277004	chr7:71793386	0.000394485	1
chr9	37039659	rs72735687	chr9:37405297	0.00039582	1
chr16	30482494	rs11150589	chr16:30933851	0.000397799	1
chr4	6404714	rs7661778	chr4:6873270	0.000400091	1
chr17	78992250	rs75152781	chr17:79415386	0.000401751	1
chr11	101785747	rs142643716	chr11:101817158	0.000405511	1
chr15	85258203	rs35524990	chr15:85104269	0.000413526	1
chr17	1278700	rs4790082	chr17:949612	0.000414072	1
chr5	65222698	rs56209232	chr5:65088175	0.000415282	1
chr8	36800770	rs143919907	chr8:37151171	0.000417228	1
chr9	129233705	rs10819163	chr9:128742962	0.000424087	1
chr9	16705556	rs144053419	chr9:16765815	0.000426341	1
chr17	2147291	rs216219	chr17:2176859	0.000428388	1
chr1	92216972	rs55884338	chr1:92683872	0.000429994	1
chr15	85143277	rs11631921	chr15:85104269	0.000434336	1
chr5	24686507	rs72752062	chr5:24560953	0.000438256	1
chr21	27444181	rs117476165	chr21:27443089	0.000438699	1
chr3	46026699	rs13086858	chr3:45953673	0.000441056	1
chr22	42230472	rs113193963	chr22:42689998	0.000442001	1
chr4	170540857	rs3797040	chr4:170636463	0.000444726	1
chr21	44693879	rs116083149	chr21:45101598	0.000445971	1
chr1	8439625	rs2708633	chr1:8410274	0.000448196	1
chr11	122050913	rs488062	chr11:122049675	0.000451475	1
chr6	15644729	rs2743862	chr6:16029674	0.000459454	1
chr11	23135095	rs2433189	chr11:22791405	0.000460386	1
chr6	44357471	rs11571907	chr6:43953613	0.000462694	1
chr5	140242685	rs146061743	chr5:140023238	0.000464435	1
chr8	134501766	rs11779894	chr8:134750192	0.00046915	1
chr10	8088530	rs77553503	chr10:8095377	0.000478104	1
chr11	46370767	rs876701	chr11:46342942	0.000484086	1
chr9	33000367	rs79705471	chr9:32858125	0.000486482	1
chr10	104265041	rs141406333	chr10:103812102	0.00049075	1
chr9	96061269	rs1111776	chr9:96043151	0.000491036	1
chr1	161014727	rs2516837	chr1:161011355	0.000491823	1
chr19	16479677	rs117412491	chr19:16077785	0.00049215	1
chr10	55987778	rs144120304	chr10:55977037	0.000497251	1
chr13	97647220	rs72633831	chr13:98120240	0.00049824	1
chr1	207999605	rs12132780	chr1:207993224	0.000498564	1
chr10	105589756	rs141964334	chr10:105483636	2.98373e-08	1
chr19	12386409	rs183742138	chr19:12386409	2.50531e-07	1
chr1	8410274	rs142827317	chr1:8410274	7.17629e-07	1
chr15	99642845	rs55756566	chr15:99640612	2.46835e-06	1
chr2	117889592	rs115566059	chr2:117886830	1.56159e-05	1
chr12	12708087	rs11831431	chr12:12708087	1.60764e-05	1
chr22	42689998	rs5758700	chr22:42689998	2.54347e-05	1
chr22	42690262	rs5758701	chr22:42689998	2.54347e-05	1
chr1	230264056	rs61825396	chr1:230232320	4.1181e-05	1
chr13	112999817	rs72669219	chr13:112999817	4.3195e-05	1
chr5	97151491	rs145913356	chr5:97151491	4.43808e-05	1
chr3	151739842	rs142351303	chr3:151876263	4.53563e-05	1
chr10	62189836	rs72806183	chr10:62171348	5.04805e-05	1
chr16	3012384	rs731722	chr16:3012384	5.57342e-05	1
chr4	183479333	rs73872434	chr4:183308906	7.12651e-05	1
chr3	109497541	rs75631411	chr3:109477445	7.80295e-05	1
chr2	111932401	rs76363161	chr2:111918346	9.16529e-05	1
chr2	233742603	rs141082560	chr2:233975255	9.51433e-05	1
chr3	132882413	rs11713531	chr3:132882413	9.71611e-05	1
chr12	12712315	rs61915578	chr12:12708087	0.000132369	1
chr21	35520256	rs142850681	chr21:35526479	0.000181298	1
chr22	42315303	rs138015660	chr22:42689998	0.000195437	1
chr1	54938737	rs75648667	chr1:54938737	0.00019877	1
chr10	104306683	rs138324406	chr10:103812102	0.000201934	1
chr18	53067184	rs17509991	chr18:52791224	0.000208534	1
chr18	53065892	rs17594721	chr18:52791224	0.000213781	1
chr13	27131855	rs186628511	chr13:27554602	0.000242796	1
chr19	51223567	rs142930583	chr19:51251325	0.000246963	1
chr11	124552660	rs118183578	chr11:124856254	0.000261534	1
chr9	37034922	rs72735683	chr9:37405297	0.000270172	1
chr8	144866095	rs7460393	chr8:144902246	0.000281961	1
chr1	23269683	rs12401625	chr1:23280491	0.000290045	1
chr1	160982257	rs11807930	chr1:161011355	0.000334339	1
chr1	181117636	rs72711710	chr1:181240219	0.000336394	1
chr17	78623600	rs117620031	chr17:78294577	0.000372494	1
chr8	38412639	rs16887449	chr8:38194012	0.00037354	1
chr18	1117464	rs78843989	chr18:1144161	0.000385604	1
chr4	170259655	rs112701827	chr4:170636463	0.000394267	1
chr11	68089119	rs56092126	chr11:68083762	1.04388e-11	1
chr6	31005713	rs115718642	chr6:31312326	1.70155e-05	1
chr16	30753522	rs117957819	chr16:30933851	3.06252e-05	1
chr2	111918346	rs114813592	chr2:111918346	3.96228e-05	1
chr12	2041906	rs10774008	chr12:2170433	5.84139e-05	1
chr2	121470829	rs75409493	chr2:121469483	7.56626e-05	1
chr20	37697088	rs146699764	chr20:37363493	7.71387e-05	1
chr7	134404419	rs77649724	chr7:134743214	0.000124002	1
chr12	45221465	rs72482219	chr12:45218587	0.000126932	1
chr1	7211457	rs142634624	chr1:7072898	0.000198808	1
chr5	46026685	rs13189391	chr5:45622105	0.000229962	1
chr1	160966963	rs1044478	chr1:161011355	0.000300435	1
chr11	33656179	rs10836086	chr11:33664235	0.000452411	1
chr1	26485434	rs72649304	chr1:26197637	0.000481557	1
chr13	30929293	rs117514413	chr13:31093607	5.74783e-05	1
chr5	65088175	rs6896574	chr5:65088175	5.83921e-05	1
chr7	134817203	rs79348253	chr7:134743214	9.18052e-05	1
chr5	57481184	rs2964187	chr5:57491176	9.84267e-05	1
chr17	2171417	rs62069345	chr17:2176859	9.9334e-05	1
chr5	64774750	rs187863338	chr5:65088175	0.000149215	1
chr10	55876792	rs75588753	chr10:55977037	0.000166293	1
chr13	30600307	rs138236358	chr13:31093607	0.000202684	1
chr16	56700138	rs57458077	chr16:56700422	0.000233898	1
chr1	38318929	rs12743834	chr1:38232209	0.000357725	1
chr17	2165340	rs7213232	chr17:2176859	0.000403547	1
chr1	18733555	rs6660946	chr1:18725554	0.000411336	1
chr5	35237860	rs7727306	chr5:35366129	0.000471777	1
chr3	53077621	rs74380125	chr3:53149268	1.43781e-07	1
chr5	46060939	rs4254920	chr5:45622105	1.21714e-05	1
chr16	4586222	rs3747600	chr16:4528539	2.71604e-05	1
chr11	129235712	rs7942504	chr11:129235548	0.000105555	1
chr1	223148126	rs144236680	chr1:223174846	0.000160953	1
chr18	42280130	rs10502839	chr18:42273561	0.000268873	1
chr1	181120054	rs55983744	chr1:181240219	0.000336394	1
chr21	27455024	rs60381302	chr21:27443089	7.61153e-08	1
chr21	27441795	rs9981258	chr21:27443089	5.87114e-05	1
chr5	35238365	rs10472952	chr5:35366129	0.000140771	1
chr5	60642595	rs4604142	chr5:60673071	0.000245407	1
chr20	2615611	rs1546931	chr20:2615988	0.000314086	1
chr13	44953743	rs41288335	chr13:44953743	1.56717e-06	1
chr9	4742498	rs17717946	chr9:4743341	0.000137261	1
chr21	30143526	rs138851719	chr21:30309150	0.000159952	1
chr10	132591532	rs72845122	chr10:132629742	0.000323857	1
chr17	46891168	rs117231541	chr17:46947204	1.29003e-05	1
chr9	22846234	rs59844313	chr9:22914515	0.000183479	1
chr19	51241326	rs144135139	chr19:51251325	0.000240019	1
chr10	64493364	rs224051	chr10:64070760	0.000281888	1
chr8	18413457	rs1565231	chr8:18381113	0.000323447	1
chr9	8147595	rs148242319	chr9:8231478	1.9607e-05	1
chr2	121471248	rs79242439	chr2:121469483	7.56626e-05	1
chr18	53126993	rs17089826	chr18:52791224	0.000233114	1
chr21	48022375	rs2186358	chr21:48008604	0.00035333	1
chr9	4743341	rs12352353	chr9:4743341	2.5391e-05	1
chr5	65130420	rs16894427	chr5:65088175	0.000171436	1
chr3	143067955	rs148932605	chr3:143041512	8.51432e-05	1
chr2	60292120	rs80154573	chr2:60297576	1.70113e-05	1
chr6	2168857	rs77138841	chr6:2168857	6.9638e-06	1
chr4	183481561	rs73872436	chr4:183308906	7.12651e-05	1
chr16	3150776	rs72772574	chr16:3012384	0.000493223	1
chr17	73246020	rs1471454	chr17:73248828	6.07339e-05	1
chr6	135157534	rs4896109	chr6:134858499	0.000151831	1
chr15	99647479	rs73476344	chr15:99640612	0.000252846	1
chr1	8436802	rs6678140	chr1:8410274	0.000426218	1
chr9	16688012	rs189776215	chr9:16765815	0.000426341	1
chr6	134858499	rs75581061	chr6:134858499	3.27461e-06	1
chr4	144515216	rs4835204	chr4:144510733	1.32734e-05	1
chr10	105307163	rs74154531	chr10:105483636	6.01392e-05	1
chr20	2615988	rs910272	chr20:2615988	0.000259114	1
chr6	26578020	rs192481056	chr6:26169270	4.81625e-07	1
chr19	10837677	rs892086	chr19:10700578	0.000147068	1
chr3	58071226	rs149653274	chr3:57802072	0.000270194	1
chr16	837055	rs9934729	chr16:830207	0.000122301	1
chr11	132934866	rs7946990	chr11:132583456	0.000152658	1
chr8	99166496	rs112357934	chr8:99192419	0.000444052	1
chr18	53134556	rs1377242	chr18:52791224	4.29423e-05	1
chr4	36286227	rs73117663	chr4:36267520	7.37957e-05	1
chr5	153490358	rs1428122	chr5:153892286	9.59264e-05	1
chr1	15059205	rs11590197	chr1:15066511	3.85794e-07	1
chr11	50051455	rs151098900	chr11:49664060	0.000315637	1
chr8	14002956	rs117091007	chr8:14002956	7.33973e-06	1
chr4	36282378	rs73117654	chr4:36267520	7.37957e-05	1
chr1	87594979	rs74831535	chr1:87611084	0.00031612	1
chr2	162847527	rs78098999	chr2:162807927	3.68482e-06	1
chr2	52563135	rs75240887	chr2:52121526	1.74214e-05	1
chr11	130869818	rs61909207	chr11:130716500	6.56631e-05	1
chr2	121473649	rs115346241	chr2:121469483	7.56626e-05	1
chr13	82850147	rs73252736	chr13:82956579	9.50926e-05	1
chr17	80661364	rs61495345	chr17:80654894	3.06362e-05	1
chr11	122604298	rs141767821	chr11:123096583	0.000261357	1
chr3	52870132	rs1573815	chr3:53149268	4.37492e-05	1
chr21	16059148	rs111961012	chr21:16058208	9.70237e-05	1
chr16	31225777	rs118096366	chr16:30933851	2.29632e-05	1
chr14	85820406	rs60865735	chr14:85835451	0.000133323	1
chr11	123102513	rs75084941	chr11:123096583	1.46496e-05	1
chr10	104176471	rs117436403	chr10:103812102	0.000343798	1
chr6	32657505	rs115895110	chr6:32599999	1.04681e-06	1
chr17	12736440	rs11078091	chr17:12732088	8.52988e-06	1
chr3	180633485	rs1805564	chr3:180916459	1.89452e-05	1
chr22	44980548	rs150727565	chr22:44744556	0.000256158	1
chr7	71741797	rs756912	chr7:71793386	3.64121e-05	1
chr3	132021907	rs11716609	chr3:131600175	0.000177309	1
chr8	99192419	rs2514317	chr8:99192419	3.42274e-06	1
chr8	143726720	rs117918886	chr8:143718199	3.54765e-05	1
chr8	99192597	rs896418	chr8:99192419	1.11027e-05	1
chr15	89934406	rs11073860	chr15:89922052	3.49711e-07	1
chr5	35237736	rs7705676	chr5:35366129	0.000185512	1
chr21	19012912	rs7279001	chr21:19005148	0.000232856	1
chr11	125352586	rs582108	chr11:124856254	0.000152141	1
chr8	99190940	rs62522236	chr8:99192419	9.09837e-05	1
chr1	243433654	rs2275154	chr1:243608967	5.77186e-05	1
chr19	51239179	rs145164352	chr19:51251325	0.000240019	1
chr12	45222047	rs7955554	chr12:45218587	0.000126932	1
chr1	53712727	rs5174	chr1:53712727	0.000266979	1
chr18	53125474	rs72928950	chr18:52791224	0.000128278	1
chr13	65884948	rs144738625	chr13:65912011	3.22365e-05	1
chr2	121483418	rs78235747	chr2:121469483	0.000284962	1
chr10	62187884	rs72806182	chr10:62171348	5.04805e-05	1
chr17	80691802	rs113699527	chr17:80654894	0.000260685	1
chr5	60477091	rs34615	chr5:60673071	2.89987e-05	1
chr16	831203	rs138569538	chr16:830207	0.000122301	1
chr6	25450026	rs9295661	chr6:24976616	0.000123357	1
chr8	66941224	rs142016254	chr8:66800343	8.80539e-05	1
chr9	4743477	rs12352385	chr9:4743341	3.3829e-05	1
chr7	134709932	rs78877958	chr7:134743214	0.000182463	1
chr16	4546586	rs3789038	chr16:4528539	5.24298e-05	1
chr9	27119375	rs116607605	chr9:26715983	0.000168744	1
chr1	181117297	rs11802839	chr1:181240219	0.000336394	1
chr1	181117324	rs11802849	chr1:181240219	0.000336394	1
chr7	41735034	rs2237432	chr7:41704559	2.09552e-05	1
chr4	134425481	rs114251236	chr4:134677231	0.0003068	1
chr3	160588303	rs16831546	chr3:160588303	0.00016725	1
chr5	153439041	rs816024	chr5:153892286	0.000166843	1
chr12	2149038	rs7958309	chr12:2170433	8.78287e-05	1
chr8	134502322	rs16904932	chr8:134750192	0.000411773	1
chr9	37056389	rs117865892	chr9:37405297	0.000273649	1
chr5	66278398	rs16896118	chr5:66288173	2.44994e-05	1
chr22	22068194	rs59785257	chr22:22026739	2.78619e-09	1
chr15	85200520	rs1051168	chr15:85104269	3.45836e-05	1
chr2	38666134	rs60895246	chr2:38680683	0.000206176	1
chr8	38409003	rs77218478	chr8:38194012	4.10207e-05	1
chr1	244015295	rs12752825	chr1:243608967	0.000376762	1
chr9	101477500	rs420158	chr9:101443892	0.000415549	1
chr8	19459269	rs144327975	chr8:19910304	0.000409679	1
chr2	233736244	rs2675968	chr2:233975255	1.45345e-05	1
chr13	53429453	rs471680	chr13:53440714	0.000327659	1
chr2	208243761	rs28882430	chr2:208245584	0.000328174	1
chr17	78993517	rs7502321	chr17:79415386	0.000236544	1
chr1	106184504	rs12039702	chr1:105686290	0.000137128	1
chr4	150925319	rs72728562	chr4:150852567	0.00018336	1
chr3	45934620	rs112535875	chr3:45953673	0.000188523	1
chr3	71532584	rs74750153	chr3:71315237	0.000104885	1
chr5	35238509	rs7728298	chr5:35366129	0.00013897	1
chr3	170671429	rs7628878	chr3:171158528	0.000157494	1
chr2	181067056	rs16867248	chr2:181016133	0.000415313	1
chr7	32465877	rs28758743	chr7:32439558	0.000271155	1
chr10	99176326	rs118131002	chr10:99201622	3.91265e-10	1
chr4	144515457	rs4835205	chr4:144510733	1.32734e-05	1
chr14	85786375	rs189055540	chr14:85835451	4.80601e-05	1
chr10	99109729	rs1547328	chr10:99201622	2.79816e-05	1
chr19	10849194	rs8113029	chr19:10700578	0.000131177	1
chr17	1366368	rs35203722	chr17:949612	0.000143959	1
chr18	1148455	rs78593201	chr18:1144161	0.000427552	1
chr20	37363493	rs113443579	chr20:37363493	3.1e-08	1
chr19	5515228	rs675136	chr19:5469351	0.000251159	1
chr12	45228657	rs79989708	chr12:45218587	0.000126932	1
chr21	27442596	rs2830038	chr21:27443089	5.45693e-05	1
chr1	14961083	rs16850635	chr1:15066511	9.20405e-05	1
chr3	102771555	rs77188777	chr3:102771555	2.0782e-07	1
chr4	142463074	rs17007400	chr4:142440936	4.16009e-05	1
chr5	131834730	rs79342650	chr5:131834730	0.000284367	1
chr19	51241258	rs148171501	chr19:51251325	0.000240019	1
chr12	39897030	rs117594135	chr12:39759565	0.000205211	1
chr21	33933263	rs2833899	chr21:33799908	6.03133e-06	1
chr15	33013080	rs10851767	chr15:33016116	0.000372781	1
chr9	139919857	rs117290495	chr9:139919857	4.4408e-07	1
chr12	12963143	rs148409756	chr12:12708087	0.000104608	1
chr10	106247951	rs74774740	chr10:106728165	0.000167993	1
chr17	61592753	rs4277404	chr17:61739101	0.000239516	1
chr2	121469483	rs114985664	chr2:121469483	7.56626e-05	1
chr9	16709807	rs144459779	chr9:16765815	0.000426341	1
chr22	39936448	rs143361331	chr22:39859172	0.000295645	1
chr1	37162352	rs589249	chr1:37162352	8.13299e-05	1
chr18	53066328	rs11152369	chr18:52791224	0.00027651	1
chr18	21769652	rs149495088	chr18:21845241	0.000298643	1
chr1	208018074	rs10863593	chr1:207993224	0.000336131	1
chr1	181117187	rs11799657	chr1:181240219	0.000336394	1
chr8	64821143	rs117052053	chr8:64767745	4.22603e-06	1
chr3	46032847	rs1873001	chr3:45953673	0.000441056	1
chr4	142463088	rs72944321	chr4:142440936	4.16009e-05	1
chr15	85227636	rs11638290	chr15:85104269	0.000237573	1
chr4	140095843	rs115516692	chr4:140031060	0.000134563	1
chr6	52206730	rs75137064	chr6:52215331	0.000143906	1
chr11	133839560	rs11223646	chr11:134029874	1.52147e-05	1
chr20	47160630	rs1997856	chr20:47177473	0.000349181	1
chr4	142459752	rs72944319	chr4:142440936	4.16009e-05	1
chr10	129952601	rs10764758	chr10:130199141	0.000124704	1
chr17	76753131	rs149262953	chr17:77091101	0.000304078	1
chr9	117247587	rs10817625	chr9:117241576	0.000182418	1
chr2	121471473	rs75914160	chr2:121469483	7.56626e-05	1
chr19	50563803	rs76542632	chr19:50108719	0.000141268	1
chr8	21233740	rs11781354	chr8:21233740	7.59304e-08	1
chr11	122530248	rs11218742	chr11:122049675	9.75256e-05	1
chr17	80639601	rs75721851	chr17:80654894	0.00034995	1
chr1	23274097	rs76520978	chr1:23280491	0.00046902	1
chr2	162809963	rs146357347	chr2:162807927	8.60438e-07	1
chr18	53125938	rs56127529	chr18:52791224	0.000128278	1
chr11	118122203	rs117864380	chr11:117898499	0.000354699	1
chr8	10220187	rs148244079	chr8:10617464	3.20004e-06	1
chr21	33851337	rs141857981	chr21:33799908	5.75198e-06	1
chr11	131068171	rs144316447	chr11:130716500	0.000166469	1
chr11	133838808	rs7122746	chr11:134029874	2.22465e-05	1
chr12	92427753	rs187700890	chr12:92164245	3.64313e-05	1
chr6	26218798	rs140051083	chr6:26169270	4.13224e-09	1
chr19	47873419	rs75783590	chr19:47851502	1.63184e-05	1
chr11	68248544	rs145290185	chr11:68083762	3.6139e-09	1
chr16	833249	rs147742364	chr16:830207	0.000122301	1
chr7	1774948	rs114141233	chr7:2016807	6.00834e-05	1
chr16	833703	rs138369452	chr16:830207	0.000302423	1
chr15	26720604	rs4906882	chr15:26738785	0.000405838	1
chr19	51225631	rs140496593	chr19:51251325	0.000246963	1
chr3	52151466	rs111927720	chr3:51757646	4.34254e-05	1
chr3	34858617	rs137962983	chr3:34577512	8.86953e-05	1
chr1	11601119	rs2817621	chr1:11555148	0.000345359	1
chr19	47873704	rs111458571	chr19:47851502	1.63184e-05	1
chr12	4071620	rs137868651	chr12:4071620	1.25687e-05	1
chr3	71793250	rs187223837	chr3:71315237	6.59781e-05	1
chr6	32575325	rs2858867	chr6:32599999	6.96351e-08	1
chr10	105331761	rs11191732	chr10:105483636	5.6994e-05	1
chr1	181117144	rs11799652	chr1:181240219	0.000336394	1
chr16	56726126	rs78856034	chr16:56700422	0.000334638	1
chr11	68173434	rs77674647	chr11:68083762	5.79256e-07	1
chr19	5514981	rs10421173	chr19:5469351	2.65921e-05	1
chr18	1141602	rs80096923	chr18:1144161	0.000385604	1
chr17	33613567	rs142719278	chr17:33613567	5.28937e-08	1
chr5	155221587	rs12108836	chr5:155226851	0.000291741	1
chr13	114068081	rs73571493	chr13:114058566	0.000286079	1
chr13	30484765	rs41449847	chr13:30084864	0.000379525	1
chr4	183476411	rs73006906	chr4:183308906	0.000219869	1
chr2	60297576	rs75324100	chr2:60297576	1.28205e-05	1
chr14	56451675	rs12435360	chr14:56447661	2.92342e-06	1
chr6	46618800	rs78506607	chr6:46885475	0.000127799	1
chr9	117244925	rs75107817	chr9:117241576	5.30782e-07	1
chr10	132633344	rs1617928	chr10:132629742	0.000168186	1
chr16	89846081	rs17232756	chr16:89702331	1.60434e-05	1
chr13	62725150	rs151228447	chr13:62664360	1.35122e-07	1
chr8	18868770	rs117839861	chr8:18381113	2.75782e-05	1
chr11	75202217	rs76437456	chr11:75245638	5.50027e-05	1
chr3	160594496	rs10513557	chr3:160588303	0.000338512	1
chr3	62070296	rs7646226	chr3:62106879	2.09047e-05	1
chr14	35753742	rs72664902	chr14:35753742	8.90268e-08	1
chr19	13964816	rs12461067	chr19:14304825	0.000147169	1
chr8	10229573	rs144221224	chr8:10617464	1.97537e-05	1
chr8	143726988	rs150933128	chr8:143718199	3.54765e-05	1
chr8	4183795	rs17069926	chr8:4168225	0.000143107	1
chr5	41263604	rs73075922	chr5:41263604	3.07391e-14	1
chr17	63031942	rs143182293	chr17:63033972	1.14736e-05	1
chr8	38053165	rs112022150	chr8:38194012	0.00011259	1
chr3	176922300	rs76893356	chr3:176760570	0.000378619	1
chr4	72066951	rs2602090	chr4:72093676	0.000169554	1
chr17	12736532	rs61625892	chr17:12732088	0.00034452	1
chr15	33007801	rs1534597	chr15:33016116	0.000372781	1
chr3	126792822	rs4375997	chr3:126784924	0.000138317	1
chr11	83431898	rs78908657	chr11:82977127	1.46785e-06	1
chr1	7046059	rs75508773	chr1:7072898	2.20748e-05	1
chr17	46947204	rs11870327	chr17:46947204	3.9486e-07	1
chr5	60731458	rs7709645	chr5:60673071	0.000413052	1
chr21	27406241	rs141486746	chr21:27443089	7.15352e-05	1
chr3	180916459	rs79386046	chr3:180916459	9.58656e-09	1
chr6	31094703	rs3130557	chr6:31312326	1.04701e-05	1
chr6	21184142	rs140160209	chr6:21304987	0.000312463	1
chr20	10500551	rs149566638	chr20:10174570	9.13652e-05	1
chr20	36964189	rs5743545	chr20:37363493	0.000263202	1
chr5	46114154	rs72755687	chr5:45622105	0.000395264	1
chr1	53705142	rs141901639	chr1:53712727	0.00030894	1
chr20	10623652	rs141344324	chr20:10174570	6.86141e-05	1
chr2	70044610	rs72839873	chr2:69965642	0.000280222	1
chr6	28288785	rs853685	chr6:28141394	4.10828e-08	1
chr7	71596134	rs117914202	chr7:71793386	4.58836e-05	1
chr11	72859610	rs117412953	chr11:72876544	8.26975e-09	1
chr20	37472902	rs4381836	chr20:37363493	0.000329744	1
chr5	171982124	rs905790	chr5:171664504	0.000328147	1
chr18	53001822	rs74776396	chr18:52791224	7.20826e-05	1
chr20	37388431	rs2244281	chr20:37363493	0.000491321	1
chr1	243477461	rs78424731	chr1:243608967	7.26525e-05	1
chr1	18725554	rs111816567	chr1:18725554	0.000284093	1
chr13	108672430	rs9520714	chr13:108668547	0.000321337	1
chr15	60389332	rs335779	chr15:60850859	0.000352465	1
chr8	9193687	rs59031522	chr8:9174726	7.24656e-05	1
chr15	26761716	rs17646244	chr15:26738785	0.000466397	1
chr16	3037574	rs78256555	chr16:3012384	0.000196849	1
chr2	180995163	rs1518423	chr2:181016133	0.000237959	1
chr9	117250278	rs10982244	chr9:117241576	0.000431711	1
chr16	828323	rs113778924	chr16:830207	0.000122301	1
chr10	105289694	rs117162952	chr10:105483636	0.000137338	1
chr6	73128612	rs117796358	chr6:73048415	0.000209473	1
chr1	14975043	rs76406940	chr1:15066511	0.000217617	1
chr7	1775096	rs112518786	chr7:2016807	9.98038e-06	1
chr11	132946403	rs55864038	chr11:132583456	0.000448002	1
chr15	25208948	rs186438819	chr15:25208948	5.04911e-05	1
chr8	9193501	rs6999153	chr8:9174726	0.000189884	1
chr2	45112453	rs11692742	chr2:45139215	0.000458129	1
chr4	170584625	rs55696229	chr4:170636463	4.66781e-07	1
chr11	125353281	rs485680	chr11:124856254	0.000116639	1
chr11	125350530	rs618900	chr11:124856254	0.00012435	1
chr1	181117525	rs72711709	chr1:181240219	0.000336394	1
chr3	53098375	rs34882225	chr3:53149268	4.50363e-09	1
chr8	105759481	rs142592097	chr8:106112242	0.000399465	1
chr2	27799773	rs115018606	chr2:27826408	2.34838e-16	1
chr1	54951806	rs115953828	chr1:54938737	0.00019877	1
chr5	41263582	rs399443	chr5:41263604	7.02327e-05	1
chr7	132032495	rs6959579	chr7:131619847	0.00021736	1
chr3	45999910	rs41289618	chr3:45953673	1.55406e-05	1
chr10	99165975	rs10786344	chr10:99201622	0.000116637	1
chr16	56707332	rs150407703	chr16:56700422	0.000334638	1
chr4	170406047	rs62334476	chr4:170636463	1.95259e-05	1
chr8	38409607	rs138410906	chr8:38194012	4.10207e-05	1
chr16	84089631	rs139554174	chr16:84242677	0.000427181	1
chr2	121472010	rs17050354	chr2:121469483	7.56626e-05	1
chr3	12791541	rs61422824	chr3:12814537	0.000295171	1
chr7	32486156	rs17161324	chr7:32439558	0.000271155	1
chr16	4548433	rs17880954	chr16:4528539	3.9787e-10	1
chr7	2139990	rs3778969	chr7:2016807	1.7774e-05	1
chr15	85250253	rs4643294	chr15:85104269	0.000343613	1
chr9	85047006	rs149844020	chr9:84765423	3.06523e-05	1
chr12	2375199	rs79122070	chr12:2170433	8.82482e-06	1
chr10	99177967	rs12266931	chr10:99201622	3.9889e-09	1
chr6	26161013	rs113657606	chr6:26169270	1.00085e-10	1
chr20	60877014	rs147462741	chr20:60657693	0.000436048	1
chr9	83345943	rs116858810	chr9:83370434	6.18504e-07	1
chr10	6916681	rs11254838	chr10:6946263	0.000122269	1
chr21	33799908	rs12483147	chr21:33799908	1.41586e-07	1
[truncated: 1,574 more rows]

## Sheet: Supplementary Table 3 - RA
Supplementary Table 3. Positive calls for RA
[truncated: 4,947 more rows]

## Sheet: Supplementary Table 3 - SLE
Supplementary Table 3. Positive calls for SLE
[truncated: 7,034 more rows]

[truncated: 12 more sheets: Supplementary Table 3 - CD, Supplementary Table 3 - UC, Supplementary Table 4 - ADHD, Supplementary Table 4 - ASD, Supplementary Table 4 - BPD, Supplementary Table 4 - MDD, Supplementary Table 4 - SCZ, Supplementary Table 4 - RA, Supplementary Table 4 -SLE, Supplementary Table 4 - CD, Supplementary Table 4 - UC, Supplementary Table 5]
